# Supplementary material for: A Novel Combination of Vitamin C, Curcumin and Glycyrrhizic Acid Potentially Regulates Immune and Inflammatory Response Associated with Coronavirus Infections: A Perspective from System Biology Analysis
Source: Nutrients. 2020 Apr 24;12(4):1193. doi: 10.3390/nu12041193 (PMC7230237; doi:10.3390/nu12041193)
Supplement: Supplementary file 1 [file nutrients-12-01193-s001.zip]

Archive with 3 entries (3 files):
- Suppementary Table 2.xls
- Supplementary Table 1.xls
- Supplementary Table 3.xls
