# Supplementary material for: A Novel Combination of Vitamin C, Curcumin and Glycyrrhizic Acid Potentially Regulates Immune and Inflammatory Response Associated with Coronavirus Infections: A Perspective from System Biology Analysis
Source: Nutrients. 2020 Apr 24;12(4):1193. doi: 10.3390/nu12041193 (PMC7230237; doi:10.3390/nu12041193)
Supplement: Supplementary file 1 [file nutrients-12-01193-s001.zip › Suppementary Table 2.xls]

## Sheet: BP-DAVID
Category	Term	Count	%	PValue	Genes	List Total	Pop Hits	Pop Total	Fold Enrichment	Benjamini
GOTERM_BP_DIRECT	GO:0043066~negative regulation of apoptotic process	31	35.2273	1.7e-25	MMP9, NFKBIA, NFKB1, BCL2L1, IL10, TIMP1, AKT1, IGF1R, CASP3, CD44, ALB, BCL2, CAT, NQO1, MYC, EGFR, IL6, RELA, TP53, IGF1, BIRC3, SIRT1, STAT3, SOD2, CDKN1A, VEGFA, MDM2, MPO, MAPK8, IKBKB, GSTP1	88	455	16792	13.0008	3.6e-22
GOTERM_BP_DIRECT	GO:0045944~positive regulation of transcription from RNA polymerase II promoter	39	44.3182	2.62e-24	HMGB1, TNF, IL18, PPARG, TLR2, NFKBIA, NFKB1, TLR4, IL10, TGFB1, CTNNB1, AKT1, FOS, APP, IFNG, IL1B, MYC, EGFR, EGR1, AR, IL6, BMP2, CREB1, RELA, TP53, ESR1, IGF1, SIRT1, AHR, STAT3, HIF1A, EP300, IFNB1, JUN, MAPK3, VEGFA, NFE2L2, PARP1, IKBKB	88	981	16792	7.58604	2.79e-21
GOTERM_BP_DIRECT	GO:0045893~positive regulation of transcription, DNA-templated	30	34.0909	1.1e-22	TNF, PDGFB, PPARG, NFKB1, IL10, TGFB1, CTNNB1, FOS, AGT, IL1B, EGF, MYC, RUNX2, EGR1, AR, BMP2, IL6, RELA, CREB1, TP53, ESR1, IGF1, AHR, STAT3, MAPK1, HIF1A, JUN, MAPK3, COL1A1, IKBKB	88	515	16792	11.1156	7.76e-20
GOTERM_BP_DIRECT	GO:0007568~aging	21	23.8636	2.85e-22	IL6, CCL2, CYP1A1, CREB1, RELA, SOD1, IL10, STAT3, TGFB1, TIMP1, AKT1, VCAM1, FOS, CASP9, CTGF, AGT, JUN, MPO, CAT, NFE2L2, NQO1	88	165	16792	24.286	1.51e-19
GOTERM_BP_DIRECT	GO:0042493~response to drug	25	28.4091	3.64e-22	ICAM1, IL6, CYP1A1, PTGS2, CREB1, RELA, PPARG, CYP2E1, SOD1, IL10, STAT3, TGFB1, CTNNB1, SOD2, FOS, CASP3, CCND1, CDKN1A, JUN, BCL2, IFNG, MDM2, CAT, COL1A1, MYC	88	304	16792	15.6923	1.55e-19
GOTERM_BP_DIRECT	GO:0032355~response to estradiol	16	18.1818	5.75e-19	PTGS2, EZH2, ESR1, STAT3, TGFB1, CTNNB1, CCND1, CASP3, CASP9, CTGF, CASP8, CAT, COL1A1, NQO1, MYC, GSTP1	88	91	16792	33.5504	2.04e-16
GOTERM_BP_DIRECT	GO:0031663~lipopolysaccharide-mediated signaling pathway	12	13.6364	4.39e-18	AKT1, MAPK1, TNF, CCL2, IL18, MAPK3, TLR2, NFKBIA, IL1B, TLR4, NOS3, TGFB1	88	32	16792	71.5568	1.33e-15
GOTERM_BP_DIRECT	GO:0001666~response to hypoxia	18	20.4545	1.73e-17	EGR1, BMP2, CCL2, CYP1A1, CREB1, TLR2, ADIPOQ, MMP2, TGFB1, SOD2, VCAM1, CASP3, EP300, HIF1A, HMOX1, VEGFA, CAT, NOS2	88	172	16792	19.9693	4.59e-15
GOTERM_BP_DIRECT	GO:0010628~positive regulation of gene expression	20	22.7273	6.27e-17	AR, IL6, BMP2, TNF, PDGFB, TP53, TLR2, TLR4, TGFB1, STAT3, HIF1A, CTGF, IFNG, VEGFA, IL1B, MDM2, MAPK8, NFE2L2, MYC, FN1	88	262	16792	14.5663	2.62e-14
GOTERM_BP_DIRECT	GO:0045429~positive regulation of nitric oxide biosynthetic process	12	13.6364	1.86e-16	AKT1, EGFR, ICAM1, IL6, TNF, PTGS2, AGT, IFNG, ESR1, IL1B, TLR4, SOD2	88	43	16792	53.2516	4.72e-14
GOTERM_BP_DIRECT	GO:0006954~inflammatory response	22	25	2.78e-16	CXCL1, HMGB1, IL6, BMP2, TNF, CCL2, PTGS2, RELA, IL18, CXCL2, TLR2, CXCL8, NFKB1, TLR4, IL10, TGFB1, AKT1, FOS, IL1B, NFE2L2, IKBKB, SPP1	88	379	16792	11.0765	6.43e-14
GOTERM_BP_DIRECT	GO:0071407~cellular response to organic cyclic compound	12	13.6364	8.54e-15	AKT1, BMP2, CASP3, TNF, CCL2, CYP1A1, IL18, CASP8, NFKBIA, IL1B, TGFB1, STAT3	88	59	16792	38.8105	1.51e-12
GOTERM_BP_DIRECT	GO:0008284~positive regulation of cell proliferation	22	25	1.82e-14	EGFR, AR, IL6, PDGFB, RELA, IGF1, BCL2L1, SIRT1, STAT3, TGFB1, TIMP1, IGF1R, MAPK1, CTGF, BCL2, IFNG, VEGFA, MDM2, EGF, RUNX2, MYC, FN1	88	466	16792	9.00858	2.97e-12
GOTERM_BP_DIRECT	GO:0071260~cellular response to mechanical stimulus	12	13.6364	7.47e-14	AKT1, EGFR, PTGS2, AGT, MAPK3, CASP8, IL1B, NFKB1, MAPK8, TLR4, COL1A1, TGFB1	88	71	16792	32.251	1.13e-11
GOTERM_BP_DIRECT	GO:0051092~positive regulation of NF-kappaB transcription factor activity	14	15.9091	1.65e-13	ICAM1, AR, IL6, TNF, AGT, RELA, TLR2, NFKBIA, IL1B, NFKB1, TLR4, CAT, IKBKB, TGFB1	88	133	16792	20.0861	2.34e-11
GOTERM_BP_DIRECT	GO:0045471~response to ethanol	13	14.7727	2.25e-13	VCAM1, ICAM1, CCND1, CCL2, CASP8, CYP2E1, CAT, SOD1, NQO1, ADIPOQ, MYC, GSTP1, STAT3	88	105	16792	23.6251	2.99e-11
GOTERM_BP_DIRECT	GO:0070374~positive regulation of ERK1 and ERK2 cascade	15	17.0455	2.95e-13	EGFR, ICAM1, HMGB1, BMP2, IL6, TNF, CCL2, PDGFB, TLR4, TGFB1, CD44, CTGF, JUN, VEGFA, MAPK3	88	175	16792	16.3558	3.68e-11
GOTERM_BP_DIRECT	GO:0048661~positive regulation of smooth muscle cell proliferation	11	12.5	5e-13	AKT1, EGFR, IL6, TNF, PDGFB, PTGS2, IL18, JUN, HMOX1, IGF1, MYC	88	60	16792	34.9833	5.89e-11
GOTERM_BP_DIRECT	GO:0071222~cellular response to lipopolysaccharide	13	14.7727	5.52e-13	ICAM1, IL6, TNF, CCL2, RELA, CXCL8, TLR4, NFKB1, IL10, IFNG, MAPK8, NOS2, GSTP1	88	113	16792	21.9525	6.17e-11
GOTERM_BP_DIRECT	GO:0032496~response to lipopolysaccharide	14	15.9091	2.49e-12	CXCL1, PTGS2, CYP1A1, CXCL2, TLR2, TLR4, SOD2, VCAM1, FOS, CASP3, CASP9, JUN, CASP8, MPO	88	164	16792	16.2894	2.65e-10
GOTERM_BP_DIRECT	GO:0046677~response to antibiotic	9	10.2273	3.55e-12	CASP3, IL6, CCL2, CYP1A1, CASP9, CASP8, TP53, MDM2, SOD1	88	32	16792	53.6676	3.59e-10
GOTERM_BP_DIRECT	GO:0010629~negative regulation of gene expression	13	14.7727	5.62e-12	AKT1, CDKN1A, TNF, PDGFB, CTGF, AGT, CREB1, IFNG, ESR1, NFKB1, NOS2, SIRT1, TGFB1	88	137	16792	18.1068	5.43e-10
GOTERM_BP_DIRECT	GO:1902895~positive regulation of pri-miRNA transcription from RNA polymerase II promoter	8	9.09091	5.75e-12	FOS, BMP2, HIF1A, PDGFB, RELA, JUN, TGFB1, STAT3	88	20	16792	76.3273	5.31e-10
GOTERM_BP_DIRECT	GO:0048146~positive regulation of fibroblast proliferation	10	11.3636	7.74e-12	EGFR, CDKN1A, PDGFB, AGT, JUN, ESR1, IGF1, MYC, TGFB1, FN1	88	54	16792	35.3367	6.85e-10
GOTERM_BP_DIRECT	GO:0008285~negative regulation of cell proliferation	18	20.4545	1.68e-11	CXCL1, AR, BMP2, IL6, PTGS2, TP53, TLR2, CXCL8, IL10, STAT3, TGFB1, CTNNB1, SOD2, CDKN1A, JUN, IL1B, NOS3, IGFBP3	88	396	16792	8.67355	1.43e-09
GOTERM_BP_DIRECT	GO:0043065~positive regulation of apoptotic process	16	18.1818	3.52e-11	HMGB1, BMP2, IL6, TNF, PTGS2, CREB1, TP53, BCL2L1, SOD1, SIRT1, TGFB1, CTNNB1, AKT1, HMOX1, MAPK8, IGFBP3	88	300	16792	10.177	2.88e-09
GOTERM_BP_DIRECT	GO:0001934~positive regulation of protein phosphorylation	12	13.6364	5.14e-11	AKT1, EGFR, BMP2, CCND1, TNF, MMP9, MAPK3, VEGFA, IL1B, ADIPOQ, SIRT1, TGFB1	88	127	16792	18.0301	4.04e-09
GOTERM_BP_DIRECT	GO:0071456~cellular response to hypoxia	11	12.5	6.43e-11	AKT1, ICAM1, HIF1A, PTGS2, HMOX1, BCL2, VEGFA, TP53, MDM2, NFE2L2, SIRT1	88	96	16792	21.8646	4.88e-09
GOTERM_BP_DIRECT	GO:0097421~liver regeneration	8	9.09091	1.12e-10	EGFR, CCND1, HMOX1, EZH2, NFKBIA, MYC, TGFB1, IL10	88	29	16792	52.6395	8.17e-09
GOTERM_BP_DIRECT	GO:0001525~angiogenesis	14	15.9091	1.21e-10	CCL2, HIF1A, PTGS2, CTGF, JUN, IL18, HMOX1, VEGFA, CXCL8, NOS3, EGF, SIRT1, MMP2, FN1	88	223	16792	11.9796	8.58e-09
GOTERM_BP_DIRECT	GO:0002576~platelet degranulation	11	12.5	1.31e-10	TF, APP, PDGFB, ALB, VEGFA, IGF1, SOD1, EGF, TGFB1, FN1, TIMP1	88	103	16792	20.3786	8.95e-09
GOTERM_BP_DIRECT	GO:0042542~response to hydrogen peroxide	9	10.2273	1.99e-10	CASP3, JUN, HMOX1, BCL2, CAT, COL1A1, SOD1, SIRT1, SOD2	88	51	16792	33.6738	1.32e-08
GOTERM_BP_DIRECT	GO:0050731~positive regulation of peptidyl-tyrosine phosphorylation	10	11.3636	3.79e-10	ICAM1, IL6, CD44, PDGFB, AGT, VEGFA, TP53, IGF1, ADIPOQ, TGFB1	88	82	16792	23.2705	2.44e-08
GOTERM_BP_DIRECT	GO:0009636~response to toxic substance	10	11.3636	5.26e-10	MAPK1, FOS, CDKN1A, BCL2, MAPK3, TLR2, MDM2, NQO1, GSTP1, AHR	88	85	16792	22.4492	3.29e-08
GOTERM_BP_DIRECT	GO:0000122~negative regulation of transcription from RNA polymerase II promoter	21	23.8636	5.39e-10	EGR1, HMGB1, BMP2, TNF, RELA, EZH2, PPARG, TP53, ESR1, NFKB1, SIRT1, TGFB1, STAT3, CTNNB1, CCND1, EP300, IFNG, VEGFA, MDM2, PARP1, MYC	88	720	16792	5.56553	3.27e-08
GOTERM_BP_DIRECT	GO:0071356~cellular response to tumor necrosis factor	10	11.3636	5.34e-09	VCAM1, ICAM1, IL6, CCL2, RELA, CXCL8, COL1A1, NFE2L2, IKBKB, SIRT1	88	110	16792	17.3471	3.15e-07
GOTERM_BP_DIRECT	GO:1904707~positive regulation of vascular smooth muscle cell proliferation	6	6.81818	9.58e-09	PDGFB, AGT, MMP9, MDM2, MMP2, IL10	88	15	16792	76.3273	5.5e-07
GOTERM_BP_DIRECT	GO:0043200~response to amino acid	7	7.95455	1.08e-08	ICAM1, CASP3, IL6, CCL2, CTGF, RELA, GSTP1	88	31	16792	43.088	6.02e-07
GOTERM_BP_DIRECT	GO:0051384~response to glucocorticoid	8	9.09091	4.28e-08	HMGB1, CASP3, IL6, TNF, PTGS2, BCL2, ADIPOQ, IL10	88	65	16792	23.4853	2.33e-06
GOTERM_BP_DIRECT	GO:0042346~positive regulation of NF-kappaB import into nucleus	6	6.81818	6.34e-08	TNF, PTGS2, IL18, TLR2, IL1B, TLR4	88	21	16792	54.5195	3.36e-06
GOTERM_BP_DIRECT	GO:0035690~cellular response to drug	8	9.09091	6.52e-08	EGFR, CCL2, TP53, IL1B, NFE2L2, NOS2, ADIPOQ, MYC	88	69	16792	22.1238	3.38e-06
GOTERM_BP_DIRECT	GO:0001938~positive regulation of endothelial cell proliferation	8	9.09091	6.52e-08	AKT1, BMP2, HIF1A, CCL2, PDGFB, JUN, VEGFA, SIRT1	88	69	16792	22.1238	3.38e-06
GOTERM_BP_DIRECT	GO:0051091~positive regulation of sequence-specific DNA binding transcription factor activity	9	10.2273	6.93e-08	AKT1, IL6, TNF, EP300, PPARG, ESR1, IL1B, IL10, CTNNB1	88	105	16792	16.3558	3.51e-06
GOTERM_BP_DIRECT	GO:0071347~cellular response to interleukin-1	8	9.09091	7.97e-08	ICAM1, IL6, HIF1A, CCL2, RELA, CXCL8, NFKB1, MYC	88	71	16792	21.5006	3.94e-06
GOTERM_BP_DIRECT	GO:0000187~activation of MAPK activity	9	10.2273	8.03e-08	MAPK1, BMP2, TNF, MAPK3, IGF1, IL1B, TLR4, SOD1, EGF	88	107	16792	16.0501	3.88e-06
GOTERM_BP_DIRECT	GO:0032930~positive regulation of superoxide anion generation	5	5.68182	8.3e-08	EGFR, AGT, SOD1, TGFB1, GSTP1	88	9	16792	106.01	3.92e-06
GOTERM_BP_DIRECT	GO:0006974~cellular response to DNA damage stimulus	11	12.5	1.2e-07	AKT1, MAPK1, CDKN1A, CCND1, CASP9, BCL2, MAPK3, TP53, PARP1, SIRT1, MYC	88	208	16792	10.0913	5.52e-06
GOTERM_BP_DIRECT	GO:0045080~positive regulation of chemokine biosynthetic process	5	5.68182	1.38e-07	EGR1, TNF, HMOX1, IFNG, IL1B	88	10	16792	95.4091	6.23e-06
GOTERM_BP_DIRECT	GO:0008630~intrinsic apoptotic signaling pathway in response to DNA damage	7	7.95455	1.47e-07	TNF, CASP9, HMOX1, BCL2, BCL2L1, SIRT1, SOD2	88	47	16792	28.4197	6.51e-06
GOTERM_BP_DIRECT	GO:0051090~regulation of sequence-specific DNA binding transcription factor activity	6	6.81818	1.63e-07	MAPK1, FOS, JUN, HMOX1, MAPK3, MAPK8	88	25	16792	45.7964	7.05e-06
GOTERM_BP_DIRECT	GO:0006915~apoptotic process	16	18.1818	1.96e-07	TP53, TLR2, NFKBIA, NFKB1, BIRC3, AHR, MAPK1, CASP3, EP300, CASP9, BCL2, CASP8, IFNG, MAPK3, IL1B, IGFBP3	88	567	16792	5.38464	8.33e-06
GOTERM_BP_DIRECT	GO:0043410~positive regulation of MAPK cascade	8	9.09091	2e-07	HMGB1, AR, BMP2, IL6, PDGFB, IGF1, IGFBP3, CTNNB1	88	81	16792	18.8462	8.33e-06
GOTERM_BP_DIRECT	GO:0045892~negative regulation of transcription, DNA-templated	15	17.0455	2.59e-07	BMP2, TNF, PDGFB, RELA, PPARG, EZH2, TP53, ADIPOQ, SIRT1, AHR, TGFB1, CTNNB1, JUN, MDM2, RUNX2	88	499	16792	5.73602	1.06e-05
GOTERM_BP_DIRECT	GO:0019430~removal of superoxide radicals	5	5.68182	3.22e-07	MPO, NOS3, SOD1, NQO1, SOD2	88	12	16792	79.5076	1.29e-05
GOTERM_BP_DIRECT	GO:0071549~cellular response to dexamethasone stimulus	6	6.81818	3.58e-07	EGFR, IL6, CCL2, CASP9, IFNB1, TGFB1	88	29	16792	39.4796	1.41e-05
GOTERM_BP_DIRECT	GO:0006366~transcription from RNA polymerase II promoter	15	17.0455	3.62e-07	EGR1, RELA, CREB1, TP53, ESR1, NFKB1, AHR, FOS, EP300, HIF1A, JUN, NFE2L2, PARP1, MYC, RUNX2	88	513	16792	5.57948	1.4e-05
GOTERM_BP_DIRECT	GO:0010332~response to gamma radiation	6	6.81818	5.08e-07	CCL2, BCL2, TP53, PARP1, MYC, SOD2	88	31	16792	36.9326	1.93e-05
GOTERM_BP_DIRECT	GO:0043406~positive regulation of MAP kinase activity	7	7.95455	5.87e-07	EGFR, TNF, PDGFB, VEGFA, EZH2, EGF, TGFB1	88	59	16792	22.6394	2.19e-05
GOTERM_BP_DIRECT	GO:0043491~protein kinase B signaling	6	6.81818	7.04e-07	AKT1, TNF, CCL2, IGF1, IL1B, TGFB1	88	33	16792	34.6942	2.58e-05
GOTERM_BP_DIRECT	GO:0009611~response to wounding	7	7.95455	8.71e-07	CCL2, CYP1A1, PDGFB, CTGF, MYC, TGFB1, FN1	88	63	16792	21.202	3.14e-05
GOTERM_BP_DIRECT	GO:0032270~positive regulation of cellular protein metabolic process	5	5.68182	8.78e-07	AKT1, AGT, NFKBIA, ADIPOQ, TGFB1	88	15	16792	63.6061	3.11e-05
GOTERM_BP_DIRECT	GO:0000165~MAPK cascade	11	12.5	1e-06	EGFR, MAPK1, TNF, CCL2, PDGFB, IL18, MAPK3, IL1B, EGF, MYC, TGFB1	88	262	16792	8.01145	3.49e-05
GOTERM_BP_DIRECT	GO:0008217~regulation of blood pressure	7	7.95455	1.05e-06	PTGS2, AGT, HMOX1, PPARG, NOS3, SOD1, SOD2	88	65	16792	20.5497	3.6e-05
GOTERM_BP_DIRECT	GO:0035994~response to muscle stretch	5	5.68182	1.17e-06	FOS, RELA, JUN, NFKBIA, NFKB1	88	16	16792	59.6307	3.93e-05
GOTERM_BP_DIRECT	GO:0032868~response to insulin	7	7.95455	1.26e-06	EGR1, IL6, RELA, TLR2, CAT, SIRT1, IL10	88	67	16792	19.9362	4.18e-05
GOTERM_BP_DIRECT	GO:0055093~response to hyperoxia	5	5.68182	1.52e-06	CDKN1A, CYP1A1, CAT, COL1A1, SOD2	88	17	16792	56.123	4.96e-05
GOTERM_BP_DIRECT	GO:0060749~mammary gland alveolus development	5	5.68182	1.52e-06	AR, CCND1, VEGFA, ESR1, EGF	88	17	16792	56.123	4.96e-05
GOTERM_BP_DIRECT	GO:0032722~positive regulation of chemokine production	5	5.68182	1.52e-06	IL6, TNF, HIF1A, TLR2, TLR4	88	17	16792	56.123	4.96e-05
GOTERM_BP_DIRECT	GO:0033138~positive regulation of peptidyl-serine phosphorylation	7	7.95455	1.63e-06	AKT1, IL6, TNF, CD44, BCL2, VEGFA, TGFB1	88	70	16792	19.0818	5.25e-05
GOTERM_BP_DIRECT	GO:0006955~immune response	13	14.7727	1.71e-06	CXCL1, IL6, TNF, CCL2, IL18, CXCL2, TLR2, CXCL8, TLR4, IL10, IGF1R, IFNG, IL1B	88	421	16792	5.89225	5.43e-05
GOTERM_BP_DIRECT	GO:1901215~negative regulation of neuron death	6	6.81818	1.9e-06	AKT1, IL6, CREB1, SIRT1, STAT3, CTNNB1	88	40	16792	28.6227	5.92e-05
GOTERM_BP_DIRECT	GO:0030225~macrophage differentiation	5	5.68182	1.95e-06	MMP9, CASP8, VEGFA, PARP1, SIRT1	88	18	16792	53.0051	5.99e-05
GOTERM_BP_DIRECT	GO:0045766~positive regulation of angiogenesis	8	9.09091	2.19e-06	HIF1A, HMOX1, VEGFA, CXCL8, IL1B, NOS3, NFE2L2, SIRT1	88	115	16792	13.2743	6.63e-05
GOTERM_BP_DIRECT	GO:0007566~embryo implantation	6	6.81818	2.43e-06	PTGS2, MMP9, IL1B, SOD1, MMP2, SPP1	88	42	16792	27.2597	7.27e-05
GOTERM_BP_DIRECT	GO:0045740~positive regulation of DNA replication	6	6.81818	2.43e-06	EGFR, IGF1R, IL6, PDGFB, JUN, IGF1	88	42	16792	27.2597	7.27e-05
GOTERM_BP_DIRECT	GO:0045599~negative regulation of fat cell differentiation	6	6.81818	2.43e-06	IL6, TNF, ADIPOQ, SIRT1, TGFB1, SOD2	88	42	16792	27.2597	7.27e-05
GOTERM_BP_DIRECT	GO:0001541~ovarian follicle development	6	6.81818	2.43e-06	ICAM1, BCL2, VEGFA, BCL2L1, SOD1, MYC	88	42	16792	27.2597	7.27e-05
GOTERM_BP_DIRECT	GO:0043536~positive regulation of blood vessel endothelial cell migration	5	5.68182	2.45e-06	AKT1, PDGFB, VEGFA, NFE2L2, TGFB1	88	19	16792	50.2153	7.24e-05
GOTERM_BP_DIRECT	GO:0022617~extracellular matrix disassembly	7	7.95455	2.66e-06	CD44, MMP9, MMP13, MMP2, SPP1, FN1, TIMP1	88	76	16792	17.5754	7.73e-05
GOTERM_BP_DIRECT	GO:0014823~response to activity	6	6.81818	2.74e-06	CCL2, CREB1, CAT, ADIPOQ, IL10, SOD2	88	43	16792	26.6258	7.86e-05
GOTERM_BP_DIRECT	GO:0043525~positive regulation of neuron apoptotic process	6	6.81818	2.74e-06	CASP3, CASP9, JUN, TP53, NQO1, CTNNB1	88	43	16792	26.6258	7.86e-05
GOTERM_BP_DIRECT	GO:0032869~cellular response to insulin stimulus	7	7.95455	2.87e-06	AKT1, CCL2, PPARG, PARP1, ADIPOQ, MYC, GSTP1	88	77	16792	17.3471	8.12e-05
GOTERM_BP_DIRECT	GO:0035902~response to immobilization stress	5	5.68182	3.76e-06	FOS, CYP1A1, PPARG, TGFB1, SOD2	88	21	16792	45.4329	0.000105
GOTERM_BP_DIRECT	GO:0006468~protein phosphorylation	13	14.7727	3.9e-06	AKT1, MAPK1, CCND1, APP, BMP2, CCL2, PDGFB, CREB1, MAPK3, MAPK8, IKBKB, IGFBP3, TGFB1	88	456	16792	5.43999	0.000106
GOTERM_BP_DIRECT	GO:0038095~Fc-epsilon receptor signaling pathway	9	10.2273	3.9e-06	MAPK1, FOS, RELA, JUN, MAPK3, NFKBIA, NFKB1, MAPK8, IKBKB	88	178	16792	9.64811	0.000108
GOTERM_BP_DIRECT	GO:0009408~response to heat	6	6.81818	4.78e-06	AKT1, IL6, CCL2, IGF1, NOS3, SOD1	88	48	16792	23.8523	0.000128
GOTERM_BP_DIRECT	GO:0030335~positive regulation of cell migration	9	10.2273	4.99e-06	EGFR, MAPK1, IGF1R, BMP2, PDGFB, VEGFA, IGF1, COL1A1, TGFB1	88	184	16792	9.3335	0.000132
GOTERM_BP_DIRECT	GO:0043524~negative regulation of neuron apoptotic process	8	9.09091	5.48e-06	BDNF, CCL2, JUN, HMOX1, BCL2, BCL2L1, SOD1, SOD2	88	132	16792	11.5647	0.000144
GOTERM_BP_DIRECT	GO:0070371~ERK1 and ERK2 cascade	5	5.68182	6.6e-06	MAPK1, AGT, MAPK3, IGF1, EGF	88	24	16792	39.7538	0.000171
GOTERM_BP_DIRECT	GO:0045348~positive regulation of MHC class II biosynthetic process	4	4.54545	7.38e-06	IFNG, TLR4, SIRT1, IL10	88	8	16792	95.4091	0.000189
GOTERM_BP_DIRECT	GO:0007569~cell aging	5	5.68182	7.82e-06	ICAM1, BCL2, TP53, SOD1, SIRT1	88	25	16792	38.1636	0.000198
GOTERM_BP_DIRECT	GO:0030198~extracellular matrix organization	9	10.2273	7.93e-06	VCAM1, ICAM1, APP, TNF, CD44, PDGFB, COL1A1, SPP1, FN1	88	196	16792	8.76206	0.000198
GOTERM_BP_DIRECT	GO:0007179~transforming growth factor beta receptor signaling pathway	7	7.95455	8.11e-06	FOS, CCL2, PDGFB, JUN, CREB1, PARP1, TGFB1	88	92	16792	14.5188	0.0002
GOTERM_BP_DIRECT	GO:0032757~positive regulation of interleukin-8 production	5	5.68182	9.21e-06	TNF, TLR2, IL1B, TLR4, ADIPOQ	88	26	16792	36.6958	0.000225
GOTERM_BP_DIRECT	GO:0002237~response to molecule of bacterial origin	4	4.54545	1.1e-05	CXCL2, TLR2, CXCL8, IL10	88	9	16792	84.8081	0.000266
GOTERM_BP_DIRECT	GO:0006959~humoral immune response	6	6.81818	1.13e-05	IL6, TNF, CCL2, IFNB1, BCL2, IFNG	88	57	16792	20.0861	0.000269
GOTERM_BP_DIRECT	GO:0070301~cellular response to hydrogen peroxide	6	6.81818	1.13e-05	IL6, RELA, EZH2, MDM2, NFE2L2, SIRT1	88	57	16792	20.0861	0.000269
GOTERM_BP_DIRECT	GO:0043388~positive regulation of DNA binding	5	5.68182	1.25e-05	HMGB1, MMP9, IGF1, EGF, MYC	88	28	16792	34.0747	0.000295
GOTERM_BP_DIRECT	GO:0000060~protein import into nucleus, translocation	5	5.68182	1.25e-05	AKT1, TNF, IFNG, NFKBIA, TGFB1	88	28	16792	34.0747	0.000295
GOTERM_BP_DIRECT	GO:0042981~regulation of apoptotic process	9	10.2273	1.45e-05	EGR1, CASP9, CASP8, TP53, ESR1, BCL2L1, BIRC3, IGFBP3, TGFB1	88	213	16792	8.06274	0.000332
GOTERM_BP_DIRECT	GO:0050679~positive regulation of epithelial cell proliferation	6	6.81818	1.45e-05	EGFR, IL6, VEGFA, IGF1, MYC, TGFB1	88	60	16792	19.0818	0.000335
GOTERM_BP_DIRECT	GO:0048662~negative regulation of smooth muscle cell proliferation	5	5.68182	1.45e-05	HMOX1, PPARG, IFNG, IGFBP3, ADIPOQ	88	29	16792	32.8997	0.000337
GOTERM_BP_DIRECT	GO:0045909~positive regulation of vasodilation	5	5.68182	1.45e-05	EGFR, AGT, HMOX1, NOS3, NOS2	88	29	16792	32.8997	0.000337
GOTERM_BP_DIRECT	GO:0046902~regulation of mitochondrial membrane permeability	4	4.54545	1.57e-05	BCL2, TP53, BCL2L1, STAT3	88	10	16792	76.3273	0.000355
GOTERM_BP_DIRECT	GO:0001649~osteoblast differentiation	7	7.95455	1.64e-05	AKT1, BMP2, CAT, COL1A1, RUNX2, IGFBP3, SPP1	88	104	16792	12.8435	0.000367
GOTERM_BP_DIRECT	GO:0044344~cellular response to fibroblast growth factor stimulus	5	5.68182	1.66e-05	CCL2, CD44, CXCL8, COL1A1, MYC	88	30	16792	31.803	0.000368
GOTERM_BP_DIRECT	GO:2000379~positive regulation of reactive oxygen species metabolic process	5	5.68182	1.66e-05	CDKN1A, PDGFB, AGT, TP53, NFE2L2	88	30	16792	31.803	0.000368
GOTERM_BP_DIRECT	GO:0048147~negative regulation of fibroblast proliferation	5	5.68182	1.9e-05	IFNG, TP53, MYC, GSTP1, SOD2	88	31	16792	30.7771	0.000416
GOTERM_BP_DIRECT	GO:0008283~cell proliferation	11	12.5	1.93e-05	CXCL1, AKT1, EGFR, AR, CYP1A1, BCL2, TP53, IGF1, BCL2L1, MYC, STAT3	88	366	16792	5.73497	0.000418
GOTERM_BP_DIRECT	GO:0043123~positive regulation of I-kappaB kinase/NF-kappaB signaling	8	9.09091	2.01e-05	TNF, RELA, HMOX1, CASP8, BIRC3, IKBKB, ADIPOQ, CTNNB1	88	161	16792	9.48165	0.000431
GOTERM_BP_DIRECT	GO:0014068~positive regulation of phosphatidylinositol 3-kinase signaling	6	6.81818	2.15e-05	PDGFB, AGT, IL18, IGF1, CAT, SIRT1	88	65	16792	17.614	0.000457
GOTERM_BP_DIRECT	GO:0043627~response to estrogen	6	6.81818	2.15e-05	MAPK1, CCND1, EP300, HMOX1, PPARG, ESR1	88	65	16792	17.614	0.000457
GOTERM_BP_DIRECT	GO:0034116~positive regulation of heterotypic cell-cell adhesion	4	4.54545	2.15e-05	TNF, CD44, IL1B, IL10	88	11	16792	69.3884	0.000452
GOTERM_BP_DIRECT	GO:0006979~response to oxidative stress	7	7.95455	2.26e-05	AKT1, EGFR, APP, PTGS2, HMOX1, MPO, SIRT1	88	110	16792	12.143	0.000471
GOTERM_BP_DIRECT	GO:0016032~viral process	10	11.3636	2.43e-05	VCAM1, MAPK1, EP300, CREB1, MAPK3, TP53, NFKBIA, MDM2, SIRT1, STAT3	88	299	16792	6.38188	0.0005
GOTERM_BP_DIRECT	GO:0071364~cellular response to epidermal growth factor stimulus	5	5.68182	2.45e-05	AKT1, EGFR, COL1A1, MYC, GSTP1	88	33	16792	28.9118	0.000501
GOTERM_BP_DIRECT	GO:0010718~positive regulation of epithelial to mesenchymal transition	5	5.68182	2.45e-05	BMP2, EZH2, COL1A1, TGFB1, CTNNB1	88	33	16792	28.9118	0.000501
GOTERM_BP_DIRECT	GO:0097192~extrinsic apoptotic signaling pathway in absence of ligand	5	5.68182	2.77e-05	CASP3, CASP9, BCL2, IL1B, BCL2L1	88	34	16792	28.0615	0.00056
GOTERM_BP_DIRECT	GO:0009409~response to cold	5	5.68182	3.49e-05	FOS, IL6, CASP8, PPARG, SOD2	88	36	16792	26.5025	0.000699
GOTERM_BP_DIRECT	GO:0006809~nitric oxide biosynthetic process	4	4.54545	3.7e-05	AKT1, NOS3, NOS2, NQO1	88	13	16792	58.7133	0.000734
GOTERM_BP_DIRECT	GO:0050729~positive regulation of inflammatory response	6	6.81818	3.78e-05	EGFR, CCL2, AGT, IL18, TLR2, TLR4	88	73	16792	15.6837	0.000744
GOTERM_BP_DIRECT	GO:0030308~negative regulation of cell growth	7	7.95455	3.88e-05	CDKN1A, AGT, BCL2, PPARG, TP53, SIRT1, TGFB1	88	121	16792	11.0391	0.000755
GOTERM_BP_DIRECT	GO:0035094~response to nicotine	5	5.68182	3.9e-05	VCAM1, CASP3, HMOX1, CREB1, BCL2	88	37	16792	25.7862	0.000752
GOTERM_BP_DIRECT	GO:2001240~negative regulation of extrinsic apoptotic signaling pathway in absence of ligand	5	5.68182	3.9e-05	AKT1, TNF, BCL2, IL1B, BCL2L1	88	37	16792	25.7862	0.000752
GOTERM_BP_DIRECT	GO:0007623~circadian rhythm	6	6.81818	4.31e-05	EGFR, EP300, JUN, CREB1, NOS2, ADIPOQ	88	75	16792	15.2655	0.000825
GOTERM_BP_DIRECT	GO:0030324~lung development	6	6.81818	4.6e-05	EGFR, HMGB1, EP300, CTGF, VEGFA, NOS3	88	76	16792	15.0646	0.000872
GOTERM_BP_DIRECT	GO:0035729~cellular response to hepatocyte growth factor stimulus	4	4.54545	4.69e-05	IL6, RELA, CREB1, IL10	88	14	16792	54.5195	0.000882
GOTERM_BP_DIRECT	GO:1902176~negative regulation of oxidative stress-induced intrinsic apoptotic signaling pathway	4	4.54545	4.69e-05	AKT1, NFE2L2, SIRT1, SOD2	88	14	16792	54.5195	0.000882
GOTERM_BP_DIRECT	GO:0032570~response to progesterone	5	5.68182	4.81e-05	FOS, CCL2, RELA, TLR2, TGFB1	88	39	16792	24.4639	0.000896
GOTERM_BP_DIRECT	GO:0042127~regulation of cell proliferation	8	9.09091	4.89e-05	TNF, AGT, JUN, CXCL2, EZH2, NFKBIA, NOS2, SIRT1	88	185	16792	8.2516	0.000903
GOTERM_BP_DIRECT	GO:0014066~regulation of phosphatidylinositol 3-kinase signaling	6	6.81818	5.21e-05	AKT1, EGFR, MAPK1, PDGFB, MAPK3, EGF	88	78	16792	14.6783	0.000954
GOTERM_BP_DIRECT	GO:0043280~positive regulation of cysteine-type endopeptidase activity involved in apoptotic process	5	5.68182	5.33e-05	HMGB1, TNF, CTGF, SIRT1, MYC	88	40	16792	23.8523	0.000967
GOTERM_BP_DIRECT	GO:0043124~negative regulation of I-kappaB kinase/NF-kappaB signaling	5	5.68182	5.33e-05	CASP8, ESR1, ADIPOQ, SIRT1, GSTP1	88	40	16792	23.8523	0.000967
GOTERM_BP_DIRECT	GO:0001503~ossification	6	6.81818	5.89e-05	EGFR, CTGF, BCL2, MMP9, RUNX2, SPP1	88	80	16792	14.3114	0.00105928
GOTERM_BP_DIRECT	GO:0048538~thymus development	5	5.68182	7.11e-05	MAPK1, BCL2, MAPK3, SOD1, CTNNB1	88	43	16792	22.1882	0.00126819
GOTERM_BP_DIRECT	GO:0044130~negative regulation of growth of symbiont in host	4	4.54545	7.16e-05	TNF, IFNG, MPO, IL10	88	16	16792	47.7045	0.00126739
GOTERM_BP_DIRECT	GO:0006879~cellular iron ion homeostasis	5	5.68182	7.79e-05	TF, HIF1A, HMOX1, SOD1, MYC	88	44	16792	21.6839	0.00136649
GOTERM_BP_DIRECT	GO:0034644~cellular response to UV	5	5.68182	7.79e-05	EP300, CASP9, PTGS2, TP53, MYC	88	44	16792	21.6839	0.00136649
GOTERM_BP_DIRECT	GO:0070141~response to UV-A	3	3.40909	7.93e-05	AKT1, EGFR, CCND1	88	3	16792	190.818	0.0013804
GOTERM_BP_DIRECT	GO:0060559~positive regulation of calcidiol 1-monooxygenase activity	3	3.40909	7.93e-05	TNF, IFNG, IL1B	88	3	16792	190.818	0.0013804
GOTERM_BP_DIRECT	GO:0007165~signal transduction	18	20.4545	8.17e-05	CXCL1, EGFR, AR, CCL2, CREB1, PPARG, ESR1, TLR2, CXCL8, IGF1, NFKB1, STAT3, AKT1, IGF1R, MAPK1, HIF1A, IL1B, EGF	88	1161	16792	2.95842	0.00141009
GOTERM_BP_DIRECT	GO:0032755~positive regulation of interleukin-6 production	5	5.68182	8.52e-05	IL6, TNF, TLR2, IL1B, TLR4	88	45	16792	21.202	0.0014577
GOTERM_BP_DIRECT	GO:0070542~response to fatty acid	4	4.54545	8.67e-05	PTGS2, CTGF, TLR2, CAT	88	17	16792	44.8984	0.00147174
GOTERM_BP_DIRECT	GO:0051781~positive regulation of cell division	5	5.68182	0.000101	PDGFB, VEGFA, IL1B, CAT, TGFB1	88	47	16792	20.2998	0.00170366
GOTERM_BP_DIRECT	GO:0032760~positive regulation of tumor necrosis factor production	5	5.68182	0.000101	HMGB1, CCL2, IFNG, TLR2, TLR4	88	47	16792	20.2998	0.00170366
GOTERM_BP_DIRECT	GO:0071230~cellular response to amino acid stimulus	5	5.68182	0.000101	EGFR, TNF, COL1A1, BCL2L1, MMP2	88	47	16792	20.2998	0.00170366
GOTERM_BP_DIRECT	GO:0045672~positive regulation of osteoclast differentiation	4	4.54545	0.000123	FOS, TNF, CREB1, IFNG	88	19	16792	40.1722	0.00204823
GOTERM_BP_DIRECT	GO:0014911~positive regulation of smooth muscle cell migration	4	4.54545	0.000144	PDGFB, BCL2, IGF1, MYC	88	20	16792	38.1636	0.00238155
GOTERM_BP_DIRECT	GO:0034097~response to cytokine	5	5.68182	0.000151	FOS, JUN, BCL2, BCL2L1, TIMP1	88	52	16792	18.3479	0.00247552
GOTERM_BP_DIRECT	GO:0035655~interleukin-18-mediated signaling pathway	3	3.40909	0.000158	AKT1, PDGFB, IL18	88	4	16792	143.114	0.00258071
GOTERM_BP_DIRECT	GO:1900127~positive regulation of hyaluronan biosynthetic process	3	3.40909	0.000158	PDGFB, NFKB1, EGF	88	4	16792	143.114	0.00258071
GOTERM_BP_DIRECT	GO:0010468~regulation of gene expression	6	6.81818	0.00017	HIF1A, BCL2, IGF1, MYC, IL10, AHR	88	100	16792	11.4491	0.00275327
GOTERM_BP_DIRECT	GO:0042593~glucose homeostasis	6	6.81818	0.000178	AKT1, IL6, HIF1A, PPARG, ADIPOQ, STAT3	88	101	16792	11.3357	0.00286296
GOTERM_BP_DIRECT	GO:0010165~response to X-ray	4	4.54545	0.000193	CDKN1A, CASP3, CCND1, TP53	88	22	16792	34.6942	0.00307213
GOTERM_BP_DIRECT	GO:0001836~release of cytochrome c from mitochondria	4	4.54545	0.000221	JUN, BCL2, BCL2L1, SOD2	88	23	16792	33.1858	0.00349279
GOTERM_BP_DIRECT	GO:0048015~phosphatidylinositol-mediated signaling	6	6.81818	0.000223	AKT1, EGFR, IGF1R, PDGFB, IGF1, EGF	88	106	16792	10.801	0.00350866
GOTERM_BP_DIRECT	GO:0007249~I-kappaB kinase/NF-kappaB signaling	5	5.68182	0.000263	TNF, NFKB1, TLR4, BIRC3, IKBKB	88	60	16792	15.9015	0.00406533
GOTERM_BP_DIRECT	GO:0045669~positive regulation of osteoblast differentiation	5	5.68182	0.000263	BMP2, IL6, IGF1, RUNX2, CTNNB1	88	60	16792	15.9015	0.00406533
GOTERM_BP_DIRECT	GO:0033591~response to L-ascorbic acid	3	3.40909	0.000263	CAT, GSTP1, SOD2	88	5	16792	114.491	0.00409466
GOTERM_BP_DIRECT	GO:0031622~positive regulation of fever generation	3	3.40909	0.000263	TNF, PTGS2, IL1B	88	5	16792	114.491	0.00409466
GOTERM_BP_DIRECT	GO:0034612~response to tumor necrosis factor	4	4.54545	0.000285	CASP3, PTGS2, CASP8, ADIPOQ	88	25	16792	30.5309	0.00436997
GOTERM_BP_DIRECT	GO:0032735~positive regulation of interleukin-12 production	4	4.54545	0.000285	HMGB1, IFNG, TLR2, TLR4	88	25	16792	30.5309	0.00436997
GOTERM_BP_DIRECT	GO:0040014~regulation of multicellular organism growth	4	4.54545	0.00032	APP, IGF1, SOD1, STAT3	88	26	16792	29.3566	0.00488493
GOTERM_BP_DIRECT	GO:0045840~positive regulation of mitotic nuclear division	4	4.54545	0.00032	PDGFB, IGF1, IL1B, EGF	88	26	16792	29.3566	0.00488493
GOTERM_BP_DIRECT	GO:0050999~regulation of nitric-oxide synthase activity	4	4.54545	0.00032	AKT1, EGFR, IL1B, NOS3	88	26	16792	29.3566	0.00488493
GOTERM_BP_DIRECT	GO:0007267~cell-cell signaling	8	9.09091	0.000348	AR, BMP2, BDNF, CTGF, AGT, IL18, IL1B, IL10	88	254	16792	6.01002	0.00526999
GOTERM_BP_DIRECT	GO:0060326~cell chemotaxis	5	5.68182	0.000358	CXCL1, VCAM1, CCL2, PDGFB, CXCL2	88	65	16792	14.6783	0.00537412
GOTERM_BP_DIRECT	GO:0046330~positive regulation of JNK cascade	5	5.68182	0.000358	HMGB1, TNF, CTGF, IL1B, TLR4	88	65	16792	14.6783	0.00537412
GOTERM_BP_DIRECT	GO:0010575~positive regulation of vascular endothelial growth factor production	4	4.54545	0.000359	HIF1A, PTGS2, IL1B, TGFB1	88	27	16792	28.2694	0.00535819
GOTERM_BP_DIRECT	GO:0010742~macrophage derived foam cell differentiation	3	3.40909	0.000393	EP300, PPARG, TGFB1	88	6	16792	95.4091	0.00581699
GOTERM_BP_DIRECT	GO:0060440~trachea formation	3	3.40909	0.000393	MAPK1, MAPK3, CTNNB1	88	6	16792	95.4091	0.00581699
GOTERM_BP_DIRECT	GO:0045084~positive regulation of interleukin-12 biosynthetic process	3	3.40909	0.000393	RELA, IFNG, TLR4	88	6	16792	95.4091	0.00581699
GOTERM_BP_DIRECT	GO:0032025~response to cobalt ion	3	3.40909	0.000393	CASP3, CASP9, CASP8	88	6	16792	95.4091	0.00581699
GOTERM_BP_DIRECT	GO:0035666~TRIF-dependent toll-like receptor signaling pathway	4	4.54545	0.000401	CASP8, TLR4, BIRC3, IKBKB	88	28	16792	27.2597	0.00589426
GOTERM_BP_DIRECT	GO:0051881~regulation of mitochondrial membrane potential	4	4.54545	0.000401	BCL2, BCL2L1, SOD1, SOD2	88	28	16792	27.2597	0.00589426
GOTERM_BP_DIRECT	GO:0061418~regulation of transcription from RNA polymerase II promoter in response to hypoxia	4	4.54545	0.000401	EGR1, HIF1A, EP300, VEGFA	88	28	16792	27.2597	0.00589426
GOTERM_BP_DIRECT	GO:0001701~in utero embryonic development	7	7.95455	0.000421	AR, BMP2, VEGFA, NOS3, BCL2L1, MYC, CTNNB1	88	187	16792	7.14293	0.00614923
GOTERM_BP_DIRECT	GO:0009749~response to glucose	5	5.68182	0.000425	EGR1, CASP3, CTGF, ADIPOQ, TGFB1	88	68	16792	14.0307	0.00616745
GOTERM_BP_DIRECT	GO:0051973~positive regulation of telomerase activity	4	4.54545	0.000445	MAPK1, MAPK3, MYC, CTNNB1	88	29	16792	26.3197	0.00641462
GOTERM_BP_DIRECT	GO:0043154~negative regulation of cysteine-type endopeptidase activity involved in apoptotic process	5	5.68182	0.00045	AKT1, IL6, CD44, VEGFA, MDM2	88	69	16792	13.8274	0.00643239
GOTERM_BP_DIRECT	GO:0018105~peptidyl-serine phosphorylation	6	6.81818	0.000479	AKT1, MAPK1, PDGFB, BCL2, MAPK3, MAPK8	88	125	16792	9.15927	0.00680227
GOTERM_BP_DIRECT	GO:0046326~positive regulation of glucose import	4	4.54545	0.000493	AKT1, IGF1, NFE2L2, ADIPOQ	88	30	16792	25.4424	0.00695701
GOTERM_BP_DIRECT	GO:1900740~positive regulation of protein insertion into mitochondrial membrane involved in apoptotic signaling pathway	4	4.54545	0.000493	BCL2, CASP8, TP53, MAPK8	88	30	16792	25.4424	0.00695701
GOTERM_BP_DIRECT	GO:0010803~regulation of tumor necrosis factor-mediated signaling pathway	4	4.54545	0.000493	TNF, CASP8, BIRC3, IKBKB	88	30	16792	25.4424	0.00695701
GOTERM_BP_DIRECT	GO:0071392~cellular response to estradiol stimulus	4	4.54545	0.000544	EGFR, IL6, ESR1, IL10	88	31	16792	24.6217	0.00762049
GOTERM_BP_DIRECT	GO:0042771~intrinsic apoptotic signaling pathway in response to DNA damage by p53 class mediator	4	4.54545	0.000544	CDKN1A, EP300, TP53, SIRT1	88	31	16792	24.6217	0.00762049
GOTERM_BP_DIRECT	GO:0071479~cellular response to ionizing radiation	4	4.54545	0.000544	CDKN1A, TP53, SIRT1, TGFB1	88	31	16792	24.6217	0.00762049
GOTERM_BP_DIRECT	GO:1903140~regulation of establishment of endothelial barrier	3	3.40909	0.000548	TNF, IL1B, IKBKB	88	7	16792	81.7792	0.0076294
GOTERM_BP_DIRECT	GO:0044321~response to leptin	3	3.40909	0.000548	CCND1, SIRT1, STAT3	88	7	16792	81.7792	0.0076294
GOTERM_BP_DIRECT	GO:0071312~cellular response to alkaloid	3	3.40909	0.000548	ICAM1, MDM2, BCL2L1	88	7	16792	81.7792	0.0076294
GOTERM_BP_DIRECT	GO:0045907~positive regulation of vasoconstriction	4	4.54545	0.000598	AKT1, EGFR, ICAM1, PTGS2	88	32	16792	23.8523	0.00826548
GOTERM_BP_DIRECT	GO:0007155~cell adhesion	10	11.3636	0.000612	VCAM1, ICAM1, APP, CCL2, CD44, CTGF, COL1A1, SPP1, CTNNB1, FN1	88	459	16792	4.15726	0.00840882
GOTERM_BP_DIRECT	GO:1902042~negative regulation of extrinsic apoptotic signaling pathway via death domain receptors	4	4.54545	0.000655	ICAM1, HMOX1, CASP8, NOS3	88	33	16792	23.1295	0.00893846
GOTERM_BP_DIRECT	GO:0001837~epithelial to mesenchymal transition	4	4.54545	0.000716	BMP2, HIF1A, TGFB1, CTNNB1	88	34	16792	22.4492	0.00970087
GOTERM_BP_DIRECT	GO:0043330~response to exogenous dsRNA	4	4.54545	0.000716	MAPK1, IFNB1, MAPK3, NFKBIA	88	34	16792	22.4492	0.00970087
GOTERM_BP_DIRECT	GO:0032872~regulation of stress-activated MAPK cascade	3	3.40909	0.000728	MAPK1, MAPK3, GSTP1	88	8	16792	71.5568	0.00980552
GOTERM_BP_DIRECT	GO:0071316~cellular response to nicotine	3	3.40909	0.000728	TNF, RELA, NFKB1	88	8	16792	71.5568	0.00980552
GOTERM_BP_DIRECT	GO:1904706~negative regulation of vascular smooth muscle cell proliferation	3	3.40909	0.000728	HMOX1, IL10, GSTP1	88	8	16792	71.5568	0.00980552
GOTERM_BP_DIRECT	GO:0010888~negative regulation of lipid storage	3	3.40909	0.000728	IL6, TNF, NFKBIA	88	8	16792	71.5568	0.00980552

## Sheet: CC-DAVID
Category	Term	Count	%	PValue	Genes	List Total	Pop Hits	Pop Total	Fold Enrichment	Benjamini
GOTERM_CC_DIRECT	GO:0005615~extracellular space	40	45.4545	1.04e-21	CXCL1, TF, HMGB1, CCL2, TNF, PDGFB, MMP9, IL18, CXCL2, CXCL8, MMP2, IL10, TGFB1, TIMP1, VCAM1, APP, CTGF, ALB, AGT, HMOX1, IFNG, IL1B, CAT, EGF, SPP1, FN1, EGFR, ICAM1, IL6, BMP2, IGF1, SOD1, MMP13, ADIPOQ, IFNB1, VEGFA, MPO, COL1A1, IGFBP3, GSTP1	88	1347	18224	6.14969	2.19e-19
GOTERM_CC_DIRECT	GO:0005576~extracellular region	34	38.6364	1.14e-13	CXCL1, HMGB1, TF, CCL2, TNF, PDGFB, MMP9, IL18, CXCL2, CXCL8, MMP2, IL10, TGFB1, TIMP1, BDNF, APP, CTGF, ALB, AGT, IFNG, IL1B, EGF, SPP1, FN1, IL6, BMP2, IGF1, SOD1, MMP13, ADIPOQ, IFNB1, VEGFA, COL1A1, IGFBP3	88	1610	18224	4.37335	1.19e-11
GOTERM_CC_DIRECT	GO:0031093~platelet alpha granule lumen	9	10.2273	1.97e-10	APP, PDGFB, ALB, VEGFA, IGF1, EGF, TGFB1, FN1, TIMP1	88	55	18224	33.8876	1.38e-08
GOTERM_CC_DIRECT	GO:0043234~protein complex	14	15.9091	7.5e-08	AR, PTGS2, TP53, BIRC3, SOD1, CTNNB1, AKT1, MAPK1, CDKN1A, ALB, MAPK3, MDM2, PARP1, MYC	88	412	18224	7.03707	3.94e-06
GOTERM_CC_DIRECT	GO:0005829~cytosol	38	43.1818	1.17e-07	IL18, PPARG, NFKBIA, NFKB1, BCL2L1, CTNNB1, AKT1, FOS, CASP3, APP, CASP9, CTGF, BCL2, HMOX1, CASP8, IL1B, NOS3, CAT, NOS2, NQO1, MYC, AR, RELA, TP53, SOD1, BIRC3, STAT3, MAPK1, CCND1, CDKN1A, HIF1A, JUN, MAPK3, MDM2, MAPK8, NFE2L2, IKBKB, GSTP1	88	3315	18224	2.37389	4.91e-06
GOTERM_CC_DIRECT	GO:0009986~cell surface	15	17.0455	2.64e-07	EGFR, ICAM1, TF, HMGB1, BMP2, TNF, PDGFB, TLR2, TLR4, ADIPOQ, TGFB1, VCAM1, APP, CD44, VEGFA	88	542	18224	5.7313	9.24e-06
GOTERM_CC_DIRECT	GO:0005654~nucleoplasm	32	36.3636	2.3e-06	HMGB1, PPARG, EZH2, NFKB1, CTNNB1, AKT1, FOS, CASP3, CASP8, MYC, RUNX2, EGR1, AR, CREB1, RELA, TP53, ESR1, SOD1, BIRC3, SIRT1, AHR, STAT3, MAPK1, CDKN1A, CCND1, HIF1A, EP300, JUN, MAPK3, MDM2, MAPK8, PARP1	88	2784	18224	2.38036	6.91e-05
GOTERM_CC_DIRECT	GO:0005739~mitochondrion	21	23.8636	3.4e-06	CYP1A1, TP53, NFKB1, BCL2L1, CYP2E1, SOD1, SIRT1, MMP2, SOD2, AKT1, MAPK1, CASP9, BCL2, CASP8, MAPK3, MPO, MAPK8, CAT, PARP1, MYC, GSTP1	88	1331	18224	3.2674	8.92e-05
GOTERM_CC_DIRECT	GO:0000790~nuclear chromatin	9	10.2273	3.91e-06	AR, RELA, CREB1, EZH2, TP53, ESR1, RUNX2, SIRT1, STAT3	88	193	18224	9.65709	9.13e-05
GOTERM_CC_DIRECT	GO:0005667~transcription factor complex	9	10.2273	3.91e-06	FOS, HIF1A, EP300, RELA, JUN, PARP1, RUNX2, AHR, CTNNB1	88	193	18224	9.65709	9.13e-05
GOTERM_CC_DIRECT	GO:0005634~nucleus	47	53.4091	5.1e-06	HMGB1, PTGS2, EZH2, PPARG, NFKBIA, NFKB1, MMP2, TGFB1, CTNNB1, AKT1, FOS, CASP3, CASP9, ALB, BCL2, HMOX1, NOS3, NOS2, RUNX2, MYC, EGFR, EGR1, AR, CREB1, RELA, TP53, ESR1, SOD1, BIRC3, SIRT1, STAT3, AHR, MAPK1, CCND1, CDKN1A, HIF1A, EP300, JUN, MAPK3, MPO, MDM2, MAPK8, NFE2L2, PARP1, IKBKB, IGFBP3, GSTP1	88	5415	18224	1.79746	0.000107
GOTERM_CC_DIRECT	GO:0045121~membrane raft	9	10.2273	6.33e-06	EGFR, ICAM1, APP, CASP3, TNF, CASP8, TLR2, BIRC3, IKBKB	88	206	18224	9.04766	0.000121
GOTERM_CC_DIRECT	GO:0005737~cytoplasm	45	51.1364	1.29e-05	PTGS2, PDGFB, EZH2, TLR2, NFKBIA, NFKB1, TLR4, BCL2L1, IL10, TGFB1, CTNNB1, AKT1, CASP3, APP, BDNF, CD44, AGT, BCL2, CASP8, IFNG, NOS3, NOS2, NQO1, RUNX2, EGFR, EGR1, AR, IL6, RELA, TP53, ESR1, SOD1, BIRC3, SIRT1, AHR, STAT3, MAPK1, CCND1, HIF1A, EP300, VEGFA, MDM2, NFE2L2, IKBKB, GSTP1	88	5222	18224	1.78458	0.000226
GOTERM_CC_DIRECT	GO:0048471~perinuclear region of cytoplasm	13	14.7727	3.79e-05	EGFR, TF, CCL2, PPARG, TLR4, CTNNB1, APP, CDKN1A, BDNF, CTGF, HMOX1, NOS2, SPP1	88	621	18224	4.33524	0.000612
GOTERM_CC_DIRECT	GO:0033256~I-kappaB/NF-kappaB complex	3	3.40909	0.000223	RELA, NFKBIA, NFKB1	88	5	18224	124.255	0.0033428
GOTERM_CC_DIRECT	GO:0005901~caveola	5	5.68182	0.000263	MAPK1, PTGS2, HMOX1, MAPK3, NOS3	88	65	18224	15.9301	0.00367182
GOTERM_CC_DIRECT	GO:0005719~nuclear euchromatin	4	4.54545	0.000283	JUN, CREB1, SIRT1, CTNNB1	88	27	18224	30.6801	0.00370711
GOTERM_CC_DIRECT	GO:0005578~proteinaceous extracellular matrix	8	9.09091	0.000295	CTGF, MMP9, VEGFA, MMP13, MMP2, TGFB1, FN1, TIMP1	88	268	18224	6.18182	0.00363845

## Sheet: MF-DAVID
Category	Term	Count	%	PValue	Genes	List Total	Pop Hits	Pop Total	Fold Enrichment	Benjamini
GOTERM_MF_DIRECT	GO:0042802~identical protein binding	31	35.2273	2.39e-19	TNF, PDGFB, MMP9, PPARG, NFKBIA, NFKB1, BCL2L1, AKT1, IGF1R, APP, ALB, BCL2, CASP8, NQO1, FN1, EGFR, RELA, CREB1, TP53, ESR1, SOD1, ADIPOQ, SIRT1, STAT3, SOD2, MAPK1, JUN, VEGFA, MDM2, COL1A1, PARP1	88	749	16881	7.93954	9.41e-17
GOTERM_MF_DIRECT	GO:0019899~enzyme binding	23	26.1364	1.04e-18	EGFR, AR, PTGS2, CYP1A1, CREB1, PPARG, TP53, ESR1, NFKBIA, CYP2E1, SIRT1, TGFB1, CTNNB1, AKT1, CCND1, APP, HIF1A, JUN, HMOX1, MDM2, MAPK8, CAT, PARP1	88	333	16881	13.2495	2.05e-16
GOTERM_MF_DIRECT	GO:0008134~transcription factor binding	21	23.8636	1.39e-17	HMGB1, AR, RELA, PPARG, TP53, ESR1, NFKBIA, NFKB1, SIRT1, STAT3, AHR, CTNNB1, MAPK1, FOS, CCND1, EP300, HIF1A, JUN, BCL2, PARP1, MYC	88	284	16881	14.1846	1.81e-15
GOTERM_MF_DIRECT	GO:0005125~cytokine activity	14	15.9091	5.76e-12	HMGB1, BMP2, IL6, TNF, IL18, ADIPOQ, TGFB1, IL10, TIMP1, IFNB1, IFNG, VEGFA, IL1B, SPP1	88	176	16881	15.2592	5.66e-10
GOTERM_MF_DIRECT	GO:0005515~protein binding	76	86.3636	1.51e-11	PTGS2, PDGFB, MMP9, IL18, EZH2, PPARG, TLR2, TLR4, NFKB1, MMP2, IL10, TGFB1, CTNNB1, AKT1, FOS, CASP3, APP, CD44, CASP9, CTGF, HMOX1, CASP8, NOS3, NOS2, NQO1, MYC, EGFR, EGR1, ICAM1, AR, CYP1A1, RELA, TP53, ESR1, AHR, MAPK1, CCND1, EP300, HIF1A, JUN, MAPK3, VEGFA, MDM2, MAPK8, NFE2L2, COL1A1, GSTP1, TF, HMGB1, TNF, CXCL2, NFKBIA, CXCL8, BCL2L1, TIMP1, IGF1R, ALB, BCL2, AGT, EGF, RUNX2, FN1, SPP1,…	88	8785	16881	1.65954	1.19e-09
GOTERM_MF_DIRECT	GO:0008083~growth factor activity	13	14.7727	3.86e-11	CXCL1, BMP2, IL6, PDGFB, IGF1, IL10, TGFB1, TIMP1, BDNF, CTGF, AGT, VEGFA, EGF	88	162	16881	15.3937	2.53e-09
GOTERM_MF_DIRECT	GO:0044212~transcription regulatory region DNA binding	13	14.7727	9.23e-10	FOS, AR, TNF, RELA, JUN, CREB1, PPARG, TP53, NFKB1, NFE2L2, AHR, STAT3, CTNNB1	88	213	16881	11.7079	5.18e-08
GOTERM_MF_DIRECT	GO:0046982~protein heterodimerization activity	17	19.3182	1.67e-09	EGFR, BMP2, PDGFB, RELA, TP53, TLR2, NFKB1, BCL2L1, AHR, TGFB1, CTNNB1, FOS, HIF1A, JUN, BCL2, VEGFA, IKBKB	88	465	16881	7.01312	8.2e-08
GOTERM_MF_DIRECT	GO:0001077~transcriptional activator activity, RNA polymerase II core promoter proximal region sequence-specific binding	11	12.5	3.68e-07	EGR1, FOS, AR, HIF1A, RELA, JUN, CREB1, ESR1, RUNX2, MYC, STAT3	88	236	16881	8.94121	1.61e-05
GOTERM_MF_DIRECT	GO:0003682~chromatin binding	13	14.7727	7.47e-07	EGFR, FOS, AR, EP300, RELA, JUN, EZH2, PPARG, TP53, ESR1, MPO, NFKB1, RUNX2	88	391	16881	6.37796	2.94e-05
GOTERM_MF_DIRECT	GO:0020037~heme binding	8	9.09091	6.77e-06	CYP1A1, PTGS2, HMOX1, MPO, NOS3, CYP2E1, CAT, NOS2	88	137	16881	11.2017	0.000242
GOTERM_MF_DIRECT	GO:0003700~transcription factor activity, sequence-specific DNA binding	18	20.4545	6.82e-06	EGR1, HMGB1, AR, CREB1, RELA, PPARG, TP53, ESR1, NFKB1, STAT3, AHR, CTNNB1, FOS, HIF1A, JUN, NFE2L2, MYC, RUNX2	88	961	16881	3.59306	0.000223
GOTERM_MF_DIRECT	GO:0042803~protein homodimerization activity	15	17.0455	2.04e-05	PTGS2, PDGFB, RELA, NFKB1, BCL2L1, SOD1, ADIPOQ, TGFB1, HMOX1, BCL2, JUN, VEGFA, CAT, NOS2, IKBKB	88	730	16881	3.9417	0.000616
GOTERM_MF_DIRECT	GO:0019901~protein kinase binding	11	12.5	2.32e-05	EGFR, CCND1, HIF1A, CASP9, RELA, TP53, BCL2L1, IKBKB, PARP1, STAT3, CTNNB1	88	376	16881	5.61203	0.000652
GOTERM_MF_DIRECT	GO:0003677~DNA binding	23	26.1364	2.89e-05	EGR1, HMGB1, AR, CREB1, RELA, EZH2, PPARG, TP53, ESR1, NFKB1, STAT3, AHR, SOD2, FOS, MAPK1, APP, EP300, ALB, JUN, NFE2L2, PARP1, MYC, RUNX2	88	1674	16881	2.63565	0.000757
GOTERM_MF_DIRECT	GO:0070491~repressing transcription factor binding	5	5.68182	3.05e-05	HMGB1, RELA, RUNX2, MYC, CTNNB1	88	35	16881	27.4042	0.000749
GOTERM_MF_DIRECT	GO:0004879~RNA polymerase II transcription factor activity, ligand-activated sequence-specific DNA binding	5	5.68182	3.42e-05	AR, PPARG, ESR1, AHR, STAT3	88	36	16881	26.643	0.00079
GOTERM_MF_DIRECT	GO:0001102~RNA polymerase II activating transcription factor binding	5	5.68182	4.25e-05	EP300, JUN, CREB1, NFE2L2, CTNNB1	88	38	16881	25.2407	0.000927
GOTERM_MF_DIRECT	GO:0003690~double-stranded DNA binding	6	6.81818	6.1e-05	EGFR, HMGB1, CREB1, TP53, MYC, CTNNB1	88	81	16881	14.2096	0.00126029
GOTERM_MF_DIRECT	GO:0043565~sequence-specific DNA binding	12	13.6364	6.95e-05	EGR1, FOS, AR, HIF1A, JUN, CREB1, BCL2, PPARG, TP53, ESR1, NFE2L2, MYC	88	518	16881	4.44393	0.00136546
GOTERM_MF_DIRECT	GO:0097110~scaffold protein binding	5	5.68182	0.000108	MAPK3, CASP8, MDM2, NOS3, IKBKB	88	48	16881	19.9822	0.00201371
GOTERM_MF_DIRECT	GO:0031625~ubiquitin protein ligase binding	9	10.2273	0.000116	EGFR, CDKN1A, HIF1A, RELA, BCL2, CASP8, TP53, NFKBIA, MDM2	88	287	16881	6.01556	0.00206518
GOTERM_MF_DIRECT	GO:0002020~protease binding	6	6.81818	0.000174	CASP3, TNF, BCL2, TP53, FN1, TIMP1	88	101	16881	11.3958	0.0029668
GOTERM_MF_DIRECT	GO:0035257~nuclear hormone receptor binding	4	4.54545	0.00019	HIF1A, EP300, SIRT1, CTNNB1	88	22	16881	34.8781	0.00310161
GOTERM_MF_DIRECT	GO:0005178~integrin binding	6	6.81818	0.000209	VCAM1, EGFR, ICAM1, CTGF, IGF1, FN1	88	105	16881	10.9617	0.00327374
GOTERM_MF_DIRECT	GO:0005518~collagen binding	5	5.68182	0.000258	CD44, PDGFB, MMP9, MMP13, FN1	88	60	16881	15.9858	0.00388545
GOTERM_MF_DIRECT	GO:0004784~superoxide dismutase activity	3	3.40909	0.00026	SOD1, NQO1, SOD2	88	5	16881	115.098	0.00377686
GOTERM_MF_DIRECT	GO:0019903~protein phosphatase binding	5	5.68182	0.000311	EGFR, PPARG, TP53, STAT3, CTNNB1	88	63	16881	15.2246	0.00435484
GOTERM_MF_DIRECT	GO:0000980~RNA polymerase II distal enhancer sequence-specific DNA binding	5	5.68182	0.000351	RELA, JUN, CREB1, NFKB1, NFE2L2	88	65	16881	14.7561	0.004741
GOTERM_MF_DIRECT	GO:0035035~histone acetyltransferase binding	4	4.54545	0.000395	EGR1, HIF1A, CREB1, TP53	88	28	16881	27.4042	0.00515698
GOTERM_MF_DIRECT	GO:0000978~RNA polymerase II core promoter proximal region sequence-specific DNA binding	9	10.2273	0.000487	FOS, AR, RELA, JUN, CREB1, ESR1, RUNX2, MYC, STAT3	88	355	16881	4.86328	0.0061563
GOTERM_MF_DIRECT	GO:0032403~protein complex binding	7	7.95455	0.000682	CDKN1A, CASP3, CCND1, RELA, CASP8, NFKBIA, MYC	88	206	16881	6.51848	0.00834586
GOTERM_MF_DIRECT	GO:0030235~nitric-oxide synthase regulator activity	3	3.40909	0.000721	AKT1, EGFR, ESR1	88	8	16881	71.9361	0.00854718
