# Supplementary material for: A Novel Combination of Vitamin C, Curcumin and Glycyrrhizic Acid Potentially Regulates Immune and Inflammatory Response Associated with Coronavirus Infections: A Perspective from System Biology Analysis
Source: Nutrients. 2020 Apr 24;12(4):1193. doi: 10.3390/nu12041193 (PMC7230237; doi:10.3390/nu12041193)
Supplement: Supplementary file 1 [file nutrients-12-01193-s001.zip › Supplementary Table 1.xls]

## Sheet: Vitamin C
(Phyto-)nutrients	Gene Name	Database
Vitamin C	TP53	CTD, http://www.ctdbase.org/
Vitamin C	TNFSF10	CTD, http://www.ctdbase.org/
Vitamin C	TNF	CTD, http://www.ctdbase.org/
Vitamin C	TMLHE	TCMIP, http://www.tcmip.cn/TCMIP/index.php/Home/ DrugBank, https://www.drugbank.ca/
Vitamin C	TLR4	CTD, http://www.ctdbase.org/
Vitamin C	TLR2	CTD, http://www.ctdbase.org/
Vitamin C	TIMP1	CTD, http://www.ctdbase.org/
Vitamin C	TGFB3	CTD, http://www.ctdbase.org/
Vitamin C	TGFB1	CTD, http://www.ctdbase.org/
Vitamin C	TFRC	TCMIP, http://www.tcmip.cn/TCMIP/index.php/Home/
Vitamin C	TF	TCMIP, http://www.tcmip.cn/TCMIP/index.php/Home/
Vitamin C	SPP1	CTD, http://www.ctdbase.org/
Vitamin C	SP7	CTD, http://www.ctdbase.org/
Vitamin C	SOD3	CTD, http://www.ctdbase.org/
Vitamin C	SOD2	CTD, http://www.ctdbase.org/
Vitamin C	SOD1	CTD, http://www.ctdbase.org/
Vitamin C	SLC2A8	CTD, http://www.ctdbase.org/
Vitamin C	SLC2A2	CTD, http://www.ctdbase.org/
Vitamin C	SLC2A1	CTD, http://www.ctdbase.org/
Vitamin C	SLC23A2	CTD, http://www.ctdbase.org/
Vitamin C	SLC23A1	TCMIP, http://www.tcmip.cn/TCMIP/index.php/Home/ CTD, http://www.ctdbase.org/
Vitamin C	RUNX2	CTD, http://www.ctdbase.org/
Vitamin C	RELA	CTD, http://www.ctdbase.org/
Vitamin C	PTGS2	CTD, http://www.ctdbase.org/
Vitamin C	PPARG	CTD, http://www.ctdbase.org/
Vitamin C	PON2	CTD, http://www.ctdbase.org/
Vitamin C	PON1	CTD, http://www.ctdbase.org/
Vitamin C	POLB	TCMIP, http://www.tcmip.cn/TCMIP/index.php/Home/
Vitamin C	PLOD3	TCMIP, http://www.tcmip.cn/TCMIP/index.php/Home/ DrugBank, https://www.drugbank.ca/
Vitamin C	PLOD2	TCMIP, http://www.tcmip.cn/TCMIP/index.php/Home/ DrugBank, https://www.drugbank.ca/
Vitamin C	PLOD1	TCMIP, http://www.tcmip.cn/TCMIP/index.php/Home/ DrugBank, https://www.drugbank.ca/
Vitamin C	PHYH	TCMIP, http://www.tcmip.cn/TCMIP/index.php/Home/ DrugBank, https://www.drugbank.ca/
Vitamin C	PARP1	CTD, http://www.ctdbase.org/
Vitamin C	PAM	TCMIP, http://www.tcmip.cn/TCMIP/index.php/Home/ DrugBank, https://www.drugbank.ca/
Vitamin C	P4HTM	TCMIP, http://www.tcmip.cn/TCMIP/index.php/Home/ DrugBank, https://www.drugbank.ca/
Vitamin C	P4HA1	TCMIP, http://www.tcmip.cn/TCMIP/index.php/Home/ DrugBank, https://www.drugbank.ca/
Vitamin C	P3H3	TCMIP, http://www.tcmip.cn/TCMIP/index.php/Home/ DrugBank, https://www.drugbank.ca/
Vitamin C	P3H2	TCMIP, http://www.tcmip.cn/TCMIP/index.php/Home/ DrugBank, https://www.drugbank.ca/
Vitamin C	P3H1	TCMIP, http://www.tcmip.cn/TCMIP/index.php/Home/ DrugBank, https://www.drugbank.ca/
Vitamin C	OGFOD2	TCMIP, http://www.tcmip.cn/TCMIP/index.php/Home/ DrugBank, https://www.drugbank.ca/
Vitamin C	OGFOD1	TCMIP, http://www.tcmip.cn/TCMIP/index.php/Home/ DrugBank, https://www.drugbank.ca/
Vitamin C	NR1H3	CTD, http://www.ctdbase.org/
Vitamin C	NQO1	CTD, http://www.ctdbase.org/
Vitamin C	NOS3	CTD, http://www.ctdbase.org/
Vitamin C	NOS2	CTD, http://www.ctdbase.org/
Vitamin C	NFKBIA	CTD, http://www.ctdbase.org/
Vitamin C	NFKB1	CTD, http://www.ctdbase.org/
Vitamin C	NFE2L2	CTD, http://www.ctdbase.org/
Vitamin C	NEIL2	TCMIP, http://www.tcmip.cn/TCMIP/index.php/Home/
Vitamin C	NEIL1	TCMIP, http://www.tcmip.cn/TCMIP/index.php/Home/
Vitamin C	MPO	CTD, http://www.ctdbase.org/
Vitamin C	MMP13	CTD, http://www.ctdbase.org/
Vitamin C	MAPK3	CTD, http://www.ctdbase.org/
Vitamin C	MAPK1	CTD, http://www.ctdbase.org/
Vitamin C	LCT	TCMIP, http://www.tcmip.cn/TCMIP/index.php/Home/
Vitamin C	KDM5D	TCMIP, http://www.tcmip.cn/TCMIP/index.php/Home/ DrugBank, https://www.drugbank.ca/
Vitamin C	INS	CTD, http://www.ctdbase.org/
Vitamin C	IL1B	CTD, http://www.ctdbase.org/
Vitamin C	IGF1	CTD, http://www.ctdbase.org/
Vitamin C	IFNG	CTD, http://www.ctdbase.org/
Vitamin C	ICAM1	CTD, http://www.ctdbase.org/
Vitamin C	IBSP	CTD, http://www.ctdbase.org/
Vitamin C	HMOX1	CTD, http://www.ctdbase.org/
Vitamin C	HIF1A	CTD, http://www.ctdbase.org/
Vitamin C	HDAC8	TCMIP, http://www.tcmip.cn/TCMIP/index.php/Home/
Vitamin C	HBA1	TCMIP, http://www.tcmip.cn/TCMIP/index.php/Home/
Vitamin C	GSR	CTD, http://www.ctdbase.org/
Vitamin C	GPX1	CTD, http://www.ctdbase.org/
Vitamin C	GCLC	CTD, http://www.ctdbase.org/
Vitamin C	GALM	TCMIP, http://www.tcmip.cn/TCMIP/index.php/Home/
Vitamin C	FXN	TCMIP, http://www.tcmip.cn/TCMIP/index.php/Home/
Vitamin C	FTH1	TCMIP, http://www.tcmip.cn/TCMIP/index.php/Home/
Vitamin C	FHIT	TCMIP, http://www.tcmip.cn/TCMIP/index.php/Home/
Vitamin C	FEN1	TCMIP, http://www.tcmip.cn/TCMIP/index.php/Home/
Vitamin C	FABP4	CTD, http://www.ctdbase.org/
Vitamin C	EZH2	CTD, http://www.ctdbase.org/
Vitamin C	EGLN3	TCMIP, http://www.tcmip.cn/TCMIP/index.php/Home/ DrugBank, https://www.drugbank.ca/
Vitamin C	EGLN2	TCMIP, http://www.tcmip.cn/TCMIP/index.php/Home/ DrugBank, https://www.drugbank.ca/
Vitamin C	EGLN1	TCMIP, http://www.tcmip.cn/TCMIP/index.php/Home/ DrugBank, https://www.drugbank.ca/
Vitamin C	DBH	TCMIP, http://www.tcmip.cn/TCMIP/index.php/Home/ DrugBank, https://www.drugbank.ca/
Vitamin C	CYP1A1	CTD, http://www.ctdbase.org/
Vitamin C	CXCL8	CTD, http://www.ctdbase.org/
Vitamin C	CTNNB1	CTD, http://www.ctdbase.org/
Vitamin C	CP	TCMIP, http://www.tcmip.cn/TCMIP/index.php/Home/
Vitamin C	COL2A1	CTD, http://www.ctdbase.org/
Vitamin C	COL1A1	CTD, http://www.ctdbase.org/
Vitamin C	CDKN1A	CTD, http://www.ctdbase.org/
Vitamin C	CD44	CTD, http://www.ctdbase.org/
Vitamin C	CAT	CTD, http://www.ctdbase.org/
Vitamin C	CASP7	CTD, http://www.ctdbase.org/
Vitamin C	CASP3	CTD, http://www.ctdbase.org/
Vitamin C	BMP2	CTD, http://www.ctdbase.org/
Vitamin C	BGLAP	CTD, http://www.ctdbase.org/
Vitamin C	BCL2	CTD, http://www.ctdbase.org/
Vitamin C	BBOX1	TCMIP, http://www.tcmip.cn/TCMIP/index.php/Home/
Vitamin C	BAX	CTD, http://www.ctdbase.org/
Vitamin C	ARAF	TCMIP, http://www.tcmip.cn/TCMIP/index.php/Home/
Vitamin C	APP	CTD, http://www.ctdbase.org/
Vitamin C	ALPL	CTD, http://www.ctdbase.org/
Vitamin C	ALKBH3	TCMIP, http://www.tcmip.cn/TCMIP/index.php/Home/ DrugBank, https://www.drugbank.ca/
Vitamin C	ALKBH2	TCMIP, http://www.tcmip.cn/TCMIP/index.php/Home/ DrugBank, https://www.drugbank.ca/
Vitamin C	ALB	CTD, http://www.ctdbase.org/
Vitamin C	AHSP	TCMIP, http://www.tcmip.cn/TCMIP/index.php/Home/
Vitamin C	AGT	CTD, http://www.ctdbase.org/
Vitamin C	ACTA2	CTD, http://www.ctdbase.org/
Vitamin C	ACHE	CTD, http://www.ctdbase.org/
Vitamin C	ACAN	CTD, http://www.ctdbase.org/
Vitamin C	ABCC2	CTD, http://www.ctdbase.org/
Vitamin C	ABCA1	CTD, http://www.ctdbase.org/

## Sheet: Curcumin
(Phyto-)nutrients	Gene Name	Database
Curcumin	XIAP	CTD, http://www.ctdbase.org/
Curcumin	VEGFA	CTD, http://www.ctdbase.org/
Curcumin	VDR	TCMIP, http://www.tcmip.cn/TCMIP/index.php/Home/ DrugBank, https://www.drugbank.ca/
Curcumin	VDR	CTD, http://www.ctdbase.org/
Curcumin	VCAM1	CTD, http://www.ctdbase.org/
Curcumin	UGT1A1	CTD, http://www.ctdbase.org/
Curcumin	TP53	CTD, http://www.ctdbase.org/
Curcumin	TOP2A	CTD, http://www.ctdbase.org/
Curcumin	TNFSF10	CTD, http://www.ctdbase.org/
Curcumin	TNFRSF10B	CTD, http://www.ctdbase.org/
Curcumin	TNF	CTD, http://www.ctdbase.org/
Curcumin	TMPRSS2	CTD, http://www.ctdbase.org/
Curcumin	TLR4	CTD, http://www.ctdbase.org/
Curcumin	TGFBR2	CTD, http://www.ctdbase.org/
Curcumin	TGFBR1	CTD, http://www.ctdbase.org/
Curcumin	TGFB1	CTD, http://www.ctdbase.org/
Curcumin	STAT3	CTD, http://www.ctdbase.org/
Curcumin	SOD2	CTD, http://www.ctdbase.org/
Curcumin	SOD1	CTD, http://www.ctdbase.org/
Curcumin	SHBG	TCMIP, http://www.tcmip.cn/TCMIP/index.php/Home/
Curcumin	SERPINB5	CTD, http://www.ctdbase.org/
Curcumin	SELE	CTD, http://www.ctdbase.org/
Curcumin	RPS6	CTD, http://www.ctdbase.org/
Curcumin	RELA	CTD, http://www.ctdbase.org/
Curcumin	RAD51	CTD, http://www.ctdbase.org/
Curcumin	PTGS2	CTD, http://www.ctdbase.org/
Curcumin	PRKCD	CTD, http://www.ctdbase.org/
Curcumin	PPARG	TCMIP, http://www.tcmip.cn/TCMIP/index.php/Home/ DrugBank, https://www.drugbank.ca/ CTD, http://www.ctdbase.org/
Curcumin	PLAU	CTD, http://www.ctdbase.org/
Curcumin	PECAM1	CTD, http://www.ctdbase.org/
Curcumin	PDGFRB	CTD, http://www.ctdbase.org/
Curcumin	PDGFB	CTD, http://www.ctdbase.org/
Curcumin	PCNA	CTD, http://www.ctdbase.org/
Curcumin	PARP1	CTD, http://www.ctdbase.org/
Curcumin	NQO1	CTD, http://www.ctdbase.org/
Curcumin	NOS2	CTD, http://www.ctdbase.org/
Curcumin	NFKBIA	CTD, http://www.ctdbase.org/
Curcumin	NFKB1	CTD, http://www.ctdbase.org/
Curcumin	NFE2L2	CTD, http://www.ctdbase.org/
Curcumin	NAIP	CTD, http://www.ctdbase.org/
Curcumin	MYH7	CTD, http://www.ctdbase.org/
Curcumin	MYC	CTD, http://www.ctdbase.org/
Curcumin	MPO	CTD, http://www.ctdbase.org/
Curcumin	MMP9	CTD, http://www.ctdbase.org/
Curcumin	MMP2	CTD, http://www.ctdbase.org/
Curcumin	MDM2	CTD, http://www.ctdbase.org/
Curcumin	MAPK9	CTD, http://www.ctdbase.org/
Curcumin	MAPK8	CTD, http://www.ctdbase.org/
Curcumin	MAPK3	CTD, http://www.ctdbase.org/
Curcumin	MAPK1	CTD, http://www.ctdbase.org/
Curcumin	LDLR	CTD, http://www.ctdbase.org/
Curcumin	KLK3	CTD, http://www.ctdbase.org/
Curcumin	KEAP1	CTD, http://www.ctdbase.org/
Curcumin	JUN	CTD, http://www.ctdbase.org/
Curcumin	IVL	CTD, http://www.ctdbase.org/
Curcumin	INS	CTD, http://www.ctdbase.org/
Curcumin	IL6	CTD, http://www.ctdbase.org/
Curcumin	IL1B	CTD, http://www.ctdbase.org/
Curcumin	IL18	CTD, http://www.ctdbase.org/
Curcumin	IL10	CTD, http://www.ctdbase.org/
Curcumin	IKBKB	CTD, http://www.ctdbase.org/
Curcumin	IGFBP3	CTD, http://www.ctdbase.org/
Curcumin	IGF1R	CTD, http://www.ctdbase.org/
Curcumin	IGF1	CTD, http://www.ctdbase.org/
Curcumin	IFNG	CTD, http://www.ctdbase.org/
Curcumin	IFNB1	CTD, http://www.ctdbase.org/
Curcumin	IFNA1	CTD, http://www.ctdbase.org/
Curcumin	ICAM1	CTD, http://www.ctdbase.org/
Curcumin	HSPA5	CTD, http://www.ctdbase.org/
Curcumin	HMOX1	CTD, http://www.ctdbase.org/
Curcumin	HMGCR	CTD, http://www.ctdbase.org/
Curcumin	HMGB1	CTD, http://www.ctdbase.org/
Curcumin	HIF1A	CTD, http://www.ctdbase.org/
Curcumin	HDAC1	CTD, http://www.ctdbase.org/
Curcumin	GSTP1	TCMIP, http://www.tcmip.cn/TCMIP/index.php/Home/ DrugBank, https://www.drugbank.ca/ CTD, http://www.ctdbase.org/
Curcumin	GSR	CTD, http://www.ctdbase.org/
Curcumin	GSK3B	CTD, http://www.ctdbase.org/
Curcumin	GPX1	CTD, http://www.ctdbase.org/
Curcumin	GPT	CTD, http://www.ctdbase.org/
Curcumin	GLO1	TCMIP, http://www.tcmip.cn/TCMIP/index.php/Home/
Curcumin	GCLM	CTD, http://www.ctdbase.org/
Curcumin	GCLC	CTD, http://www.ctdbase.org/
Curcumin	FOS	CTD, http://www.ctdbase.org/
Curcumin	FN1	CTD, http://www.ctdbase.org/
Curcumin	FASLG	CTD, http://www.ctdbase.org/
Curcumin	ESR1	CTD, http://www.ctdbase.org/
Curcumin	ERCC4	CTD, http://www.ctdbase.org/
Curcumin	ERCC1	CTD, http://www.ctdbase.org/
Curcumin	ERBB3	CTD, http://www.ctdbase.org/
Curcumin	ERBB2	CTD, http://www.ctdbase.org/
Curcumin	EP300	CTD, http://www.ctdbase.org/
Curcumin	EGR1	CTD, http://www.ctdbase.org/
Curcumin	EGFR	CTD, http://www.ctdbase.org/
Curcumin	EGF	CTD, http://www.ctdbase.org/
Curcumin	DVL1	CTD, http://www.ctdbase.org/
Curcumin	DNMT1	CTD, http://www.ctdbase.org/
Curcumin	DDIT3	CTD, http://www.ctdbase.org/
Curcumin	CYP3A4	CTD, http://www.ctdbase.org/
Curcumin	CYP2E1	CTD, http://www.ctdbase.org/
Curcumin	CYP1B1	CTD, http://www.ctdbase.org/
Curcumin	CYP1A2	CTD, http://www.ctdbase.org/
Curcumin	CYP1A1	CTD, http://www.ctdbase.org/
Curcumin	CXCL8	CTD, http://www.ctdbase.org/
Curcumin	CXCL2	CTD, http://www.ctdbase.org/
Curcumin	CXCL1	CTD, http://www.ctdbase.org/
Curcumin	CTNNB1	CTD, http://www.ctdbase.org/
Curcumin	CREB1	CTD, http://www.ctdbase.org/
Curcumin	COL2A1	CTD, http://www.ctdbase.org/
Curcumin	COL1A1	CTD, http://www.ctdbase.org/
Curcumin	CHUK	CTD, http://www.ctdbase.org/
Curcumin	CHEK2	CTD, http://www.ctdbase.org/
Curcumin	CFTR	CTD, http://www.ctdbase.org/
Curcumin	CDKN1B	CTD, http://www.ctdbase.org/
Curcumin	CDKN1A	CTD, http://www.ctdbase.org/
Curcumin	CD36	CTD, http://www.ctdbase.org/
Curcumin	CCND1	CTD, http://www.ctdbase.org/
Curcumin	CCN2	CTD, http://www.ctdbase.org/
Curcumin	CCL2	CTD, http://www.ctdbase.org/
Curcumin	CBR1	TCMIP, http://www.tcmip.cn/TCMIP/index.php/Home/ DrugBank, https://www.drugbank.ca/ CTD, http://www.ctdbase.org/
Curcumin	CAT	CTD, http://www.ctdbase.org/
Curcumin	CASP9	CTD, http://www.ctdbase.org/
Curcumin	CASP8	CTD, http://www.ctdbase.org/
Curcumin	CASP3	CTD, http://www.ctdbase.org/
Curcumin	BIRC5	CTD, http://www.ctdbase.org/
Curcumin	BIRC3	CTD, http://www.ctdbase.org/
Curcumin	BIRC2	CTD, http://www.ctdbase.org/
Curcumin	BDNF	CTD, http://www.ctdbase.org/
Curcumin	BCL2L1	CTD, http://www.ctdbase.org/
Curcumin	BCL2	CTD, http://www.ctdbase.org/
Curcumin	BAX	CTD, http://www.ctdbase.org/
Curcumin	BAK1	CTD, http://www.ctdbase.org/
Curcumin	ATF3	CTD, http://www.ctdbase.org/
Curcumin	ARNT	CTD, http://www.ctdbase.org/
Curcumin	AR	TCMIP, http://www.tcmip.cn/TCMIP/index.php/Home/ CTD, http://www.ctdbase.org/
Curcumin	APP	CTD, http://www.ctdbase.org/
Curcumin	ALB	CTD, http://www.ctdbase.org/
Curcumin	AKT1	CTD, http://www.ctdbase.org/
Curcumin	AKR1B1	CTD, http://www.ctdbase.org/
Curcumin	AHR	CTD, http://www.ctdbase.org/
Curcumin	AGT	CTD, http://www.ctdbase.org/
Curcumin	ADIPOQ	CTD, http://www.ctdbase.org/
Curcumin	ACTA2	CTD, http://www.ctdbase.org/
Curcumin	ACHE	CTD, http://www.ctdbase.org/
Curcumin	ACACA	CTD, http://www.ctdbase.org/
Curcumin	ABCC5	TCMIP, http://www.tcmip.cn/TCMIP/index.php/Home/ DrugBank, https://www.drugbank.ca/ CTD, http://www.ctdbase.org/
Curcumin	ABCB1	CTD, http://www.ctdbase.org/

## Sheet: Glycyrrhizic acid
(Phyto-)nutrients	Gene Name	Database
Glycyrrhizic acid	TNF	TCMIP, http://www.tcmip.cn/TCMIP/index.php/Home/ DrugBank, https://www.drugbank.ca/ CTD, http://www.ctdbase.org/
Glycyrrhizic acid	TJP2	CTD, http://www.ctdbase.org/
Glycyrrhizic acid	TJP1	CTD, http://www.ctdbase.org/
Glycyrrhizic acid	TGFB1	CTD, http://www.ctdbase.org/
Glycyrrhizic acid	SOD2	CTD, http://www.ctdbase.org/
Glycyrrhizic acid	SLCO1B3	TCMIP, http://www.tcmip.cn/TCMIP/index.php/Home/
Glycyrrhizic acid	SLC51B	CTD, http://www.ctdbase.org/
Glycyrrhizic acid	SLC22A2	CTD, http://www.ctdbase.org/
Glycyrrhizic acid	SIRT1	CTD, http://www.ctdbase.org/
Glycyrrhizic acid	REN	CTD, http://www.ctdbase.org/
Glycyrrhizic acid	RELA	CTD, http://www.ctdbase.org/
Glycyrrhizic acid	PTGS2	CTD, http://www.ctdbase.org/
Glycyrrhizic acid	PIK3CG	CTD, http://www.ctdbase.org/
Glycyrrhizic acid	PIK3CD	CTD, http://www.ctdbase.org/
Glycyrrhizic acid	NR1I2	CTD, http://www.ctdbase.org/
Glycyrrhizic acid	NR0B2	CTD, http://www.ctdbase.org/
Glycyrrhizic acid	NPC1L1	CTD, http://www.ctdbase.org/
Glycyrrhizic acid	NOS2	CTD, http://www.ctdbase.org/
Glycyrrhizic acid	NFKBIA	CTD, http://www.ctdbase.org/
Glycyrrhizic acid	NFKB2	TCMIP, http://www.tcmip.cn/TCMIP/index.php/Home/ DrugBank, https://www.drugbank.ca/
Glycyrrhizic acid	NFKB1	TCMIP, http://www.tcmip.cn/TCMIP/index.php/Home/ DrugBank, https://www.drugbank.ca/ CTD, http://www.ctdbase.org/
Glycyrrhizic acid	MUC5AC	CTD, http://www.ctdbase.org/
Glycyrrhizic acid	MTTP	CTD, http://www.ctdbase.org/
Glycyrrhizic acid	MMP2	CTD, http://www.ctdbase.org/
Glycyrrhizic acid	LPL	TCMIP, http://www.tcmip.cn/TCMIP/index.php/Home/ DrugBank, https://www.drugbank.ca/
Glycyrrhizic acid	ITGB2	TCMIP, http://www.tcmip.cn/TCMIP/index.php/Home/
Glycyrrhizic acid	ITGAL	TCMIP, http://www.tcmip.cn/TCMIP/index.php/Home/
Glycyrrhizic acid	IL6	CTD, http://www.ctdbase.org/
Glycyrrhizic acid	IL12B	CTD, http://www.ctdbase.org/
Glycyrrhizic acid	IL12A	CTD, http://www.ctdbase.org/
Glycyrrhizic acid	IFNG	CTD, http://www.ctdbase.org/
Glycyrrhizic acid	HSD11B2	CTD, http://www.ctdbase.org/
Glycyrrhizic acid	HSD11B1	TCMIP, http://www.tcmip.cn/TCMIP/index.php/Home/ DrugBank, https://www.drugbank.ca/
Glycyrrhizic acid	HMOX1	CTD, http://www.ctdbase.org/
Glycyrrhizic acid	HMGCR	TCMIP, http://www.tcmip.cn/TCMIP/index.php/Home/
Glycyrrhizic acid	HMGB1	CTD, http://www.ctdbase.org/
Glycyrrhizic acid	GPT	CTD, http://www.ctdbase.org/
Glycyrrhizic acid	GNAS	TCMIP, http://www.tcmip.cn/TCMIP/index.php/Home/
Glycyrrhizic acid	GLRA3	TCMIP, http://www.tcmip.cn/TCMIP/index.php/Home/
Glycyrrhizic acid	GABRB3	TCMIP, http://www.tcmip.cn/TCMIP/index.php/Home/
Glycyrrhizic acid	EPHX2	CTD, http://www.ctdbase.org/
Glycyrrhizic acid	CYP7A1	CTD, http://www.ctdbase.org/
Glycyrrhizic acid	CYP3A4	CTD, http://www.ctdbase.org/
Glycyrrhizic acid	CYP11B2	CTD, http://www.ctdbase.org/
Glycyrrhizic acid	CXCL8	CTD, http://www.ctdbase.org/
Glycyrrhizic acid	CREB1	CTD, http://www.ctdbase.org/
Glycyrrhizic acid	CFTR	TCMIP, http://www.tcmip.cn/TCMIP/index.php/Home/
Glycyrrhizic acid	CCL2	CTD, http://www.ctdbase.org/
Glycyrrhizic acid	CASP9	CTD, http://www.ctdbase.org/
Glycyrrhizic acid	CASP8	CTD, http://www.ctdbase.org/
Glycyrrhizic acid	CASP6	CTD, http://www.ctdbase.org/
Glycyrrhizic acid	CASP3	TCMIP, http://www.tcmip.cn/TCMIP/index.php/Home/ DrugBank, https://www.drugbank.ca/ CTD, http://www.ctdbase.org/
Glycyrrhizic acid	CASP2	CTD, http://www.ctdbase.org/
Glycyrrhizic acid	BDNF	CTD, http://www.ctdbase.org/
Glycyrrhizic acid	ATP1A1	TCMIP, http://www.tcmip.cn/TCMIP/index.php/Home/
Glycyrrhizic acid	AR	CTD, http://www.ctdbase.org/
Glycyrrhizic acid	AQP5	CTD, http://www.ctdbase.org/
Glycyrrhizic acid	AQP2	CTD, http://www.ctdbase.org/
Glycyrrhizic acid	ALB	CTD, http://www.ctdbase.org/
Glycyrrhizic acid	ADCY5	TCMIP, http://www.tcmip.cn/TCMIP/index.php/Home/
Glycyrrhizic acid	ADCY2	TCMIP, http://www.tcmip.cn/TCMIP/index.php/Home/
Glycyrrhizic acid	ACHE	CTD, http://www.ctdbase.org/
Glycyrrhizic acid	ACAT2	CTD, http://www.ctdbase.org/
Glycyrrhizic acid	ABCC3	CTD, http://www.ctdbase.org/
Glycyrrhizic acid	ABCB11	CTD, http://www.ctdbase.org/
