# Supplementary material for: A Novel Combination of Vitamin C, Curcumin and Glycyrrhizic Acid Potentially Regulates Immune and Inflammatory Response Associated with Coronavirus Infections: A Perspective from System Biology Analysis
Source: Nutrients. 2020 Apr 24;12(4):1193. doi: 10.3390/nu12041193 (PMC7230237; doi:10.3390/nu12041193)
Supplement: Supplementary file 1 [file nutrients-12-01193-s001.zip › Supplementary Table 3.xls]

## Sheet: KEGG pathways
GOID	GOTerm	Term PValue	Term PValue Corrected with Bonferroni step down	% Associated Genes	Nr. Genes	Associated Genes Found
KEGG:05200	Pathways in cancer	3.03672e-35	4.12994e-33	9.22787	49	[AGT, AKT1, AR, BCL2, BCL2L1, BIRC3, BMP2, CASP3, CASP8, CASP9, CCND1, CDKN1A, CTNNB1, CXCL8, EGF, EGFR, EP300, ESR1, FN1, FOS, GSTP1, HIF1A, HMOX1, IFNG, IGF1, IGF1R, IKBKB, IL6, JUN, MAPK1, MAPK3, MAPK8, MDM2, MMP2, MMP9, MYC, NFE2L2, NFKB1, NFKBIA, NOS2, NQO1, PDGFB, PPARG, PTGS2, RELA, STAT3, TGFB1, TP53, VEGFA]
KEGG:05167	Kaposi sarcoma-associated herpesvirus infection	3.20297e-29	4.29199e-27	16.6667	31	[AKT1, CASP3, CASP8, CASP9, CCND1, CDKN1A, CREB1, CTNNB1, CXCL1, CXCL2, CXCL8, EP300, FOS, HIF1A, ICAM1, IFNB1, IKBKB, IL6, JUN, MAPK1, MAPK3, MAPK8, MYC, NFKB1, NFKBIA, PDGFB, PTGS2, RELA, STAT3, TP53, VEGFA]
KEGG:04151	PI3K-Akt signaling pathway	2.04471e-19	2.51499e-17	8.47458	30	[AKT1, BCL2, BCL2L1, BDNF, CASP9, CCND1, CDKN1A, COL1A1, CREB1, EGF, EGFR, FN1, IFNB1, IGF1, IGF1R, IKBKB, IL6, MAPK1, MAPK3, MDM2, MYC, NFKB1, NOS3, PDGFB, RELA, SPP1, TLR2, TLR4, TP53, VEGFA]
KEGG:05161	Hepatitis B	9.10321e-27	1.19252e-24	17.284	28	[AKT1, BCL2, CASP3, CASP8, CASP9, CDKN1A, CREB1, CXCL8, EP300, FOS, IFNB1, IKBKB, IL6, JUN, MAPK1, MAPK3, MAPK8, MMP9, MYC, NFKB1, NFKBIA, RELA, STAT3, TGFB1, TLR2, TLR4, TNF, TP53]
KEGG:05163	Human cytomegalovirus infection	2.08627e-21	2.60783e-19	12	27	[AKT1, CASP3, CASP8, CASP9, CCL2, CCND1, CDKN1A, CREB1, CTNNB1, CXCL8, EGFR, IFNB1, IKBKB, IL1B, IL6, MAPK1, MAPK3, MDM2, MYC, NFKB1, NFKBIA, PTGS2, RELA, STAT3, TNF, TP53, VEGFA]
KEGG:04933	AGE-RAGE signaling pathway in diabetic complications	8.10342e-30	1.09396e-27	26	26	[AGT, AKT1, BCL2, CASP3, CCL2, CCND1, COL1A1, CXCL8, EGR1, FN1, ICAM1, IL1B, IL6, JUN, MAPK1, MAPK3, MAPK8, MMP2, NFKB1, NOS3, RELA, STAT3, TGFB1, TNF, VCAM1, VEGFA]
KEGG:05205	Proteoglycans in cancer	2.76537e-21	3.42906e-19	12.7451	26	[AKT1, CASP3, CCND1, CD44, CDKN1A, COL1A1, CTNNB1, EGFR, ESR1, FN1, HIF1A, IGF1, IGF1R, MAPK1, MAPK3, MDM2, MMP2, MMP9, MYC, STAT3, TGFB1, TLR2, TLR4, TNF, TP53, VEGFA]
KEGG:04668	TNF signaling pathway	7.94931e-27	1.04931e-24	22.3214	25	[AKT1, BIRC3, CASP3, CASP8, CCL2, CREB1, CXCL1, CXCL2, FOS, ICAM1, IFNB1, IKBKB, IL1B, IL6, JUN, MAPK1, MAPK3, MAPK8, MMP9, NFKB1, NFKBIA, PTGS2, RELA, TNF, VCAM1]
KEGG:05418	Fluid shear stress and atherosclerosis	2.60523e-24	3.36074e-22	17.9856	25	[AKT1, BCL2, CCL2, CTNNB1, FOS, GSTP1, HMOX1, ICAM1, IFNG, IKBKB, IL1B, JUN, MAPK8, MMP2, MMP9, NFE2L2, NFKB1, NOS3, NQO1, PDGFB, RELA, TNF, TP53, VCAM1, VEGFA]
KEGG:05215	Prostate cancer	6.28706e-27	8.36179e-25	24.7423	24	[AKT1, AR, BCL2, CASP9, CCND1, CDKN1A, CREB1, CTNNB1, EGF, EGFR, EP300, GSTP1, IGF1, IGF1R, IKBKB, MAPK1, MAPK3, MDM2, MMP9, NFKB1, NFKBIA, PDGFB, RELA, TP53]
KEGG:05165	Human papillomavirus infection	5.48457e-14	5.10065e-12	7.27273	24	[AKT1, CASP3, CASP8, CCND1, CDKN1A, COL1A1, CREB1, CTNNB1, EGF, EGFR, EP300, FN1, IFNB1, IKBKB, MAPK1, MAPK3, MDM2, NFKB1, PTGS2, RELA, SPP1, TNF, TP53, VEGFA]
KEGG:05142	Chagas disease (American trypanosomiasis)	8.7525e-25	1.13783e-22	22.549	23	[AKT1, CASP8, CCL2, CXCL8, FOS, IFNB1, IFNG, IKBKB, IL10, IL1B, IL6, JUN, MAPK1, MAPK3, MAPK8, NFKB1, NFKBIA, NOS2, RELA, TGFB1, TLR2, TLR4, TNF]
KEGG:04066	HIF-1 signaling pathway	4.59228e-24	5.8322e-22	21.1009	23	[AKT1, BCL2, CDKN1A, EGF, EGFR, EP300, HIF1A, HMOX1, IFNG, IGF1, IGF1R, IL6, MAPK1, MAPK3, NFKB1, NOS2, NOS3, RELA, STAT3, TF, TIMP1, TLR4, VEGFA]
KEGG:05152	Tuberculosis	7.51004e-19	9.08715e-17	12.7778	23	[AKT1, BCL2, CASP3, CASP8, CASP9, CREB1, EP300, IFNB1, IFNG, IL10, IL18, IL1B, IL6, MAPK1, MAPK3, MAPK8, NFKB1, NOS2, RELA, TGFB1, TLR2, TLR4, TNF]
KEGG:05169	Epstein-Barr virus infection	9.42788e-18	1.08421e-15	11.4428	23	[AKT1, BCL2, CASP3, CASP8, CASP9, CCND1, CD44, CDKN1A, ICAM1, IFNB1, IKBKB, IL6, JUN, MAPK8, MDM2, MYC, NFKB1, NFKBIA, RELA, STAT3, TLR2, TNF, TP53]
KEGG:05132	Salmonella infection	3.90042e-17	4.32947e-15	10.7477	23	[AKT1, BCL2, BIRC3, CASP3, CASP8, CTNNB1, CXCL8, FOS, IKBKB, IL18, IL1B, IL6, JUN, MAPK1, MAPK3, MAPK8, MYC, NFKB1, NFKBIA, RELA, TLR2, TLR4, TNF]
KEGG:04657	IL-17 signaling pathway	4.21793e-24	5.39895e-22	23.4043	22	[CASP3, CASP8, CCL2, CXCL1, CXCL2, CXCL8, FOS, IFNG, IKBKB, IL1B, IL6, JUN, MAPK1, MAPK3, MAPK8, MMP13, MMP9, NFKB1, NFKBIA, PTGS2, RELA, TNF]
KEGG:05145	Toxoplasmosis	2.73285e-22	3.4434e-20	19.6429	22	[AKT1, BCL2, BCL2L1, BIRC3, CASP3, CASP8, CASP9, IFNG, IKBKB, IL10, MAPK1, MAPK3, MAPK8, NFKB1, NFKBIA, NOS2, RELA, STAT3, TGFB1, TLR2, TLR4, TNF]
KEGG:04621	NOD-like receptor signaling pathway	1.45627e-17	1.66015e-15	12.1547	22	[BCL2, BCL2L1, BIRC3, CASP8, CCL2, CXCL1, CXCL2, CXCL8, IFNB1, IKBKB, IL18, IL1B, IL6, JUN, MAPK1, MAPK3, MAPK8, NFKB1, NFKBIA, RELA, TLR4, TNF]
KEGG:05166	Human T-cell leukemia virus 1 infection	9.0006e-16	9.27062e-14	10.0457	22	[AKT1, BCL2L1, CCND1, CDKN1A, CREB1, EGR1, EP300, FOS, ICAM1, IKBKB, IL6, JUN, MAPK1, MAPK3, MAPK8, MYC, NFKB1, NFKBIA, RELA, TGFB1, TNF, TP53]
KEGG:04010	MAPK signaling pathway	4.5402e-13	4.13158e-11	7.45763	22	[AKT1, BDNF, CASP3, EGF, EGFR, FOS, IGF1, IGF1R, IKBKB, IL1B, JUN, MAPK1, MAPK3, MAPK8, MYC, NFKB1, PDGFB, RELA, TGFB1, TNF, TP53, VEGFA]
KEGG:05206	MicroRNAs in cancer	1.24434e-12	1.10746e-10	7.09677	22	[BCL2, CASP3, CCND1, CD44, CDKN1A, EGFR, EP300, EZH2, HMOX1, IKBKB, MAPK1, MAPK3, MDM2, MMP9, MYC, NFKB1, PDGFB, PTGS2, SIRT1, STAT3, TP53, VEGFA]
KEGG:05162	Measles	7.46866e-19	9.11177e-17	15.2174	21	[AKT1, BCL2, BCL2L1, CASP3, CASP8, CASP9, CCND1, FOS, IFNB1, IKBKB, IL1B, IL6, JUN, MAPK8, NFKB1, NFKBIA, RELA, STAT3, TLR2, TLR4, TP53]
KEGG:05160	Hepatitis C	8.9669e-18	1.04016e-15	13.5484	21	[AKT1, CASP3, CASP8, CASP9, CCND1, CDKN1A, CTNNB1, EGF, EGFR, IFNB1, IFNG, IKBKB, MAPK1, MAPK3, MYC, NFKB1, NFKBIA, RELA, STAT3, TNF, TP53]
KEGG:05164	Influenza A	6.29031e-17	6.91934e-15	12.3529	21	[AKT1, CASP3, CASP8, CASP9, CCL2, CXCL8, EP300, ICAM1, IFNB1, IFNG, IKBKB, IL18, IL1B, IL6, MAPK1, MAPK3, NFKB1, NFKBIA, RELA, TLR4, TNF]
KEGG:05131	Shigellosis	5.2083e-14	4.8958e-12	8.8983	21	[AKT1, BCL2, BCL2L1, CD44, CXCL8, EGFR, IFNB1, IKBKB, IL18, IL1B, JUN, MAPK1, MAPK3, MAPK8, MDM2, NFKB1, NFKBIA, RELA, TLR4, TNF, TP53]
KEGG:05135	Yersinia infection	8.60842e-19	1.03301e-16	16.6667	20	[AKT1, CCL2, CXCL8, FN1, FOS, IFNB1, IKBKB, IL10, IL18, IL1B, IL6, JUN, MAPK1, MAPK3, MAPK8, NFKB1, NFKBIA, RELA, TLR4, TNF]
KEGG:04068	FoxO signaling pathway	5.27132e-18	6.16744e-16	15.2672	20	[AKT1, CAT, CCND1, CDKN1A, EGF, EGFR, EP300, IGF1, IGF1R, IKBKB, IL10, IL6, MAPK1, MAPK3, MAPK8, MDM2, SIRT1, SOD2, STAT3, TGFB1]
KEGG:04620	Toll-like receptor signaling pathway	1.13965e-18	1.35618e-16	18.2692	19	[AKT1, CASP8, CXCL8, FOS, IFNB1, IKBKB, IL1B, IL6, JUN, MAPK1, MAPK3, MAPK8, NFKB1, NFKBIA, RELA, SPP1, TLR2, TLR4, TNF]
KEGG:04926	Relaxin signaling pathway	7.92905e-17	8.56337e-15	14.7287	19	[AKT1, COL1A1, CREB1, EGFR, FOS, JUN, MAPK1, MAPK3, MAPK8, MMP13, MMP2, MMP9, NFKB1, NFKBIA, NOS2, NOS3, RELA, TGFB1, VEGFA]
KEGG:04210	Apoptosis	2.20102e-16	2.31107e-14	13.9706	19	[AKT1, BCL2, BCL2L1, BIRC3, CASP3, CASP8, CASP9, FOS, IKBKB, JUN, MAPK1, MAPK3, MAPK8, NFKB1, NFKBIA, PARP1, RELA, TNF, TP53]
KEGG:05170	Human immunodeficiency virus 1 infection	8.73237e-13	7.85913e-11	8.96226	19	[AKT1, BCL2, BCL2L1, CASP3, CASP8, CASP9, FOS, IFNB1, IKBKB, JUN, MAPK1, MAPK3, MAPK8, NFKB1, NFKBIA, RELA, TLR2, TLR4, TNF]
KEGG:04510	Focal adhesion	3.22928e-12	2.84176e-10	9.04523	18	[AKT1, BCL2, BIRC3, CCND1, COL1A1, CTNNB1, EGF, EGFR, FN1, IGF1, IGF1R, JUN, MAPK1, MAPK3, MAPK8, PDGFB, SPP1, VEGFA]
KEGG:05130	Pathogenic Escherichia coli infection	4.17143e-12	3.62915e-10	8.91089	18	[CASP3, CASP8, CASP9, CXCL8, FOS, IKBKB, IL18, IL1B, IL6, JUN, MAPK1, MAPK3, MAPK8, NFKB1, NFKBIA, RELA, TLR4, TNF]
KEGG:05212	Pancreatic cancer	2.28147e-18	2.69213e-16	22.3684	17	[AKT1, BCL2L1, CASP9, CCND1, CDKN1A, EGF, EGFR, IKBKB, MAPK1, MAPK3, MAPK8, NFKB1, RELA, STAT3, TGFB1, TP53, VEGFA]
KEGG:05222	Small cell lung cancer	7.34512e-17	8.00619e-15	18.4783	17	[AKT1, BCL2, BCL2L1, BIRC3, CASP3, CASP9, CCND1, CDKN1A, FN1, IKBKB, MYC, NFKB1, NFKBIA, NOS2, PTGS2, RELA, TP53]
KEGG:04064	NF-kappa B signaling pathway	4.59272e-16	4.77643e-14	16.6667	17	[BCL2, BCL2L1, BIRC3, CXCL1, CXCL2, CXCL8, ICAM1, IKBKB, IL1B, NFKB1, NFKBIA, PARP1, PTGS2, RELA, TLR4, TNF, VCAM1]
KEGG:05146	Amoebiasis	4.59272e-16	4.77643e-14	16.6667	17	[CASP3, COL1A1, CXCL1, CXCL2, CXCL8, FN1, IFNG, IL10, IL1B, IL6, NFKB1, NOS2, RELA, TGFB1, TLR2, TLR4, TNF]
KEGG:04380	Osteoclast differentiation	2.35926e-14	2.26489e-12	13.2812	17	[AKT1, CREB1, FOS, IFNB1, IFNG, IKBKB, IL1B, JUN, MAPK1, MAPK3, MAPK8, NFKB1, NFKBIA, PPARG, RELA, TGFB1, TNF]
KEGG:05202	Transcriptional misregulation in cancer	1.18039e-11	1.01513e-09	9.13978	17	[BCL2L1, BIRC3, CDKN1A, CXCL8, IGF1, IGF1R, IGFBP3, IL6, MDM2, MMP9, MPO, MYC, NFKB1, PPARG, RELA, RUNX2, TP53]
KEGG:05140	Leishmaniasis	8.84964e-17	9.46911e-15	20.7792	16	[FOS, IFNG, IL10, IL1B, JUN, MAPK1, MAPK3, NFKB1, NFKBIA, NOS2, PTGS2, RELA, TGFB1, TLR2, TLR4, TNF]
KEGG:05235	PD-L1 expression and PD-1 checkpoint pathway in cancer	1.03089e-15	1.05151e-13	17.9775	16	[AKT1, EGF, EGFR, FOS, HIF1A, IFNG, IKBKB, JUN, MAPK1, MAPK3, NFKB1, NFKBIA, RELA, STAT3, TLR2, TLR4]
KEGG:05323	Rheumatoid arthritis	2.14915e-15	2.14915e-13	17.2043	16	[CCL2, CXCL1, CXCL2, CXCL8, FOS, ICAM1, IFNG, IL18, IL1B, IL6, JUN, TGFB1, TLR2, TLR4, TNF, VEGFA]
KEGG:04625	C-type lectin receptor signaling pathway	1.36275e-14	1.3355e-12	15.3846	16	[AKT1, CASP8, IKBKB, IL10, IL1B, IL6, JUN, MAPK1, MAPK3, MAPK8, MDM2, NFKB1, NFKBIA, PTGS2, RELA, TNF]
KEGG:04659	Th17 cell differentiation	2.16986e-14	2.10476e-12	14.9533	16	[AHR, FOS, HIF1A, IFNG, IKBKB, IL1B, IL6, JUN, MAPK1, MAPK3, MAPK8, NFKB1, NFKBIA, RELA, STAT3, TGFB1]
KEGG:05225	Hepatocellular carcinoma	2.72451e-11	2.2341e-09	9.52381	16	[AKT1, BCL2L1, CCND1, CDKN1A, CTNNB1, EGFR, GSTP1, HMOX1, IGF1R, MAPK1, MAPK3, MYC, NFE2L2, NQO1, TGFB1, TP53]
KEGG:05134	Legionellosis	1.8316e-17	2.06971e-15	26.3158	15	[CASP3, CASP8, CASP9, CXCL1, CXCL2, CXCL8, IL18, IL1B, IL6, NFKB1, NFKBIA, RELA, TLR2, TLR4, TNF]
KEGG:05133	Pertussis	2.00155e-15	2.02156e-13	19.7368	15	[CASP3, CXCL8, FOS, IL10, IL1B, IL6, JUN, MAPK1, MAPK3, MAPK8, NFKB1, NOS2, RELA, TLR4, TNF]
KEGG:05224	Breast cancer	4.49537e-11	3.64125e-09	10.2041	15	[AKT1, CCND1, CDKN1A, CTNNB1, EGF, EGFR, ESR1, FOS, IGF1, IGF1R, JUN, MAPK1, MAPK3, MYC, TP53]
KEGG:04932	Non-alcoholic fatty liver disease (NAFLD)	5.46638e-11	4.3731e-09	10.0671	15	[ADIPOQ, AKT1, CASP3, CASP8, CXCL8, CYP2E1, IKBKB, IL1B, IL6, JUN, MAPK8, NFKB1, RELA, TGFB1, TNF]
KEGG:04218	Cellular senescence	1.52257e-10	1.18761e-08	9.375	15	[AKT1, CCND1, CDKN1A, CXCL8, IGFBP3, IL6, MAPK1, MAPK3, MDM2, MYC, NFKB1, RELA, SIRT1, TGFB1, TP53]
KEGG:04630	JAK-STAT signaling pathway	1.81838e-10	1.38197e-08	9.25926	15	[AKT1, BCL2, BCL2L1, CCND1, CDKN1A, EGF, EGFR, EP300, IFNB1, IFNG, IL10, IL6, MYC, PDGFB, STAT3]
KEGG:05203	Viral carcinogenesis	3.75749e-09	2.55509e-07	7.46269	15	[CASP3, CASP8, CCND1, CDKN1A, CREB1, EP300, JUN, MAPK1, MAPK3, MDM2, NFKB1, NFKBIA, RELA, STAT3, TP53]
KEGG:04014	Ras signaling pathway	2.65011e-08	1.72257e-06	6.46552	15	[AKT1, BCL2L1, BDNF, EGF, EGFR, IGF1, IGF1R, IKBKB, MAPK1, MAPK3, MAPK8, NFKB1, PDGFB, RELA, VEGFA]
KEGG:05220	Chronic myeloid leukemia	5.15686e-14	4.89902e-12	18.4211	14	[AKT1, BCL2L1, CCND1, CDKN1A, IKBKB, MAPK1, MAPK3, MDM2, MYC, NFKB1, NFKBIA, RELA, TGFB1, TP53]
KEGG:05219	Bladder cancer	1.89005e-16	2.00346e-14	31.7073	13	[CCND1, CDKN1A, CXCL8, EGF, EGFR, MAPK1, MAPK3, MDM2, MMP2, MMP9, MYC, TP53, VEGFA]
KEGG:05144	Malaria	3.51738e-15	3.4822e-13	26	13	[CCL2, CXCL8, ICAM1, IFNG, IL10, IL18, IL1B, IL6, TGFB1, TLR2, TLR4, TNF, VCAM1]
KEGG:05321	Inflammatory bowel disease (IBD)	1.42673e-13	1.31259e-11	20	13	[IFNG, IL10, IL18, IL1B, IL6, JUN, NFKB1, RELA, STAT3, TGFB1, TLR2, TLR4, TNF]
KEGG:04660	T cell receptor signaling pathway	7.54089e-11	5.9573e-09	12.5	13	[AKT1, FOS, IFNG, IKBKB, IL10, JUN, MAPK1, MAPK3, MAPK8, NFKB1, NFKBIA, RELA, TNF]
KEGG:04060	Cytokine-cytokine receptor interaction	1.72109e-05	0.000705646	4.42177	13	[BMP2, CCL2, CXCL1, CXCL2, CXCL8, IFNB1, IFNG, IL10, IL18, IL1B, IL6, TGFB1, TNF]
KEGG:05218	Melanoma	1.30305e-11	1.10759e-09	16.6667	12	[AKT1, CCND1, CDKN1A, EGF, EGFR, IGF1, IGF1R, MAPK1, MAPK3, MDM2, PDGFB, TP53]
KEGG:05214	Glioma	2.15764e-11	1.81242e-09	16	12	[AKT1, CCND1, CDKN1A, EGF, EGFR, IGF1, IGF1R, MAPK1, MAPK3, MDM2, PDGFB, TP53]
KEGG:04211	Longevity regulating pathway	1.73191e-10	1.33357e-08	13.4831	12	[ADIPOQ, AKT1, CAT, CREB1, IGF1, IGF1R, NFKB1, PPARG, RELA, SIRT1, SOD2, TP53]
KEGG:04931	Insulin resistance	1.71916e-09	1.25499e-07	11.1111	12	[AGT, AKT1, CREB1, IKBKB, IL6, MAPK8, NFKB1, NFKBIA, NOS3, RELA, STAT3, TNF]
KEGG:04919	Thyroid hormone signaling pathway	5.30561e-09	3.5017e-07	10.084	12	[AKT1, CASP9, CCND1, CTNNB1, EP300, ESR1, HIF1A, MAPK1, MAPK3, MDM2, MYC, TP53]
KEGG:04722	Neurotrophin signaling pathway	5.30561e-09	3.5017e-07	10.084	12	[AKT1, BCL2, BDNF, IKBKB, JUN, MAPK1, MAPK3, MAPK8, NFKB1, NFKBIA, RELA, TP53]
KEGG:04915	Estrogen signaling pathway	2.87564e-08	1.84041e-06	8.69565	12	[AKT1, BCL2, CREB1, EGFR, ESR1, FOS, JUN, MAPK1, MAPK3, MMP2, MMP9, NOS3]
KEGG:05226	Gastric cancer	6.79465e-08	4.00884e-06	8.05369	12	[AKT1, BCL2, CCND1, CDKN1A, CTNNB1, EGF, EGFR, MAPK1, MAPK3, MYC, TGFB1, TP53]
KEGG:04217	Necroptosis	1.71452e-07	9.60133e-06	7.40741	12	[BCL2, BIRC3, CASP8, HMGB1, IFNB1, IFNG, IL1B, MAPK8, PARP1, STAT3, TLR4, TNF]
KEGG:04062	Chemokine signaling pathway	9.11074e-07	4.55537e-05	6.34921	12	[AKT1, CCL2, CXCL1, CXCL2, CXCL8, IKBKB, MAPK1, MAPK3, NFKB1, NFKBIA, RELA, STAT3]
KEGG:04024	cAMP signaling pathway	3.72077e-06	0.000174876	5.55556	12	[AKT1, BDNF, CREB1, EP300, FOS, JUN, MAPK1, MAPK3, MAPK8, NFKB1, NFKBIA, RELA]
KEGG:05213	Endometrial cancer	2.24285e-11	1.86156e-09	18.9655	11	[AKT1, CASP9, CCND1, CDKN1A, CTNNB1, EGF, EGFR, MAPK1, MAPK3, MYC, TP53]
KEGG:05120	Epithelial cell signaling in Helicobacter pylori infection	1.91562e-10	1.43672e-08	15.7143	11	[CASP3, CXCL1, CXCL2, CXCL8, EGFR, IKBKB, JUN, MAPK8, NFKB1, NFKBIA, RELA]
KEGG:04115	p53 signaling pathway	2.62839e-10	1.94501e-08	15.2778	11	[BCL2, BCL2L1, CASP3, CASP8, CASP9, CCND1, CDKN1A, IGF1, IGFBP3, MDM2, TP53]
KEGG:05016	Huntington disease	0.00013775	0.00440801	4.16667	11	[BDNF, CASP3, CASP8, CASP9, CREB1, EP300, MAPK8, PPARG, SOD1, SOD2, TP53]
KEGG:05223	Non-small cell lung cancer	1.96126e-09	1.41211e-07	15.1515	10	[AKT1, CASP9, CCND1, CDKN1A, EGF, EGFR, MAPK1, MAPK3, STAT3, TP53]
KEGG:05221	Acute myeloid leukemia	2.28484e-09	1.62224e-07	14.9254	10	[AKT1, CCND1, IKBKB, MAPK1, MAPK3, MPO, MYC, NFKB1, RELA, STAT3]
KEGG:05211	Renal cell carcinoma	3.07734e-09	2.15414e-07	14.4928	10	[AKT1, CDKN1A, EP300, HIF1A, JUN, MAPK1, MAPK3, PDGFB, TGFB1, VEGFA]
KEGG:04917	Prolactin signaling pathway	3.5583e-09	2.45523e-07	14.2857	10	[AKT1, CCND1, ESR1, FOS, MAPK1, MAPK3, MAPK8, NFKB1, RELA, STAT3]
KEGG:04658	Th1 and Th2 cell differentiation	5.31342e-08	3.24119e-06	10.8696	10	[FOS, IFNG, IKBKB, JUN, MAPK1, MAPK3, MAPK8, NFKB1, NFKBIA, RELA]
KEGG:05231	Choline metabolism in cancer	9.78152e-08	5.67328e-06	10.2041	10	[AKT1, EGF, EGFR, FOS, HIF1A, JUN, MAPK1, MAPK3, MAPK8, PDGFB]
KEGG:04928	Parathyroid hormone synthesis, secretion and action	2.07107e-07	1.13909e-05	9.43396	10	[BCL2, CDKN1A, CREB1, EGFR, EGR1, FOS, MAPK1, MAPK3, MMP13, RUNX2]
KEGG:04071	Sphingolipid signaling pathway	6.15837e-07	3.14077e-05	8.40336	10	[AKT1, BCL2, MAPK1, MAPK3, MAPK8, NFKB1, NOS3, RELA, TNF, TP53]
KEGG:04935	Growth hormone synthesis, secretion and action	6.15837e-07	3.14077e-05	8.40336	10	[AKT1, CREB1, EP300, FOS, IGF1, IGFBP3, MAPK1, MAPK3, MAPK8, STAT3]
KEGG:04015	Rap1 signaling pathway	9.47521e-05	0.00322157	4.7619	10	[AKT1, CTNNB1, EGF, EGFR, IGF1, IGF1R, MAPK1, MAPK3, PDGFB, VEGFA]
KEGG:04920	Adipocytokine signaling pathway	5.13685e-08	3.18485e-06	13.0435	9	[ADIPOQ, AKT1, IKBKB, MAPK8, NFKB1, NFKBIA, RELA, STAT3, TNF]
KEGG:04622	RIG-I-like receptor signaling pathway	5.84224e-08	3.50535e-06	12.8571	9	[CASP8, CXCL8, IFNB1, IKBKB, MAPK8, NFKB1, NFKBIA, RELA, TNF]
KEGG:04662	B cell receptor signaling pathway	2.36462e-07	1.27689e-05	10.9756	9	[AKT1, FOS, IKBKB, JUN, MAPK1, MAPK3, NFKB1, NFKBIA, RELA]
KEGG:04012	ErbB signaling pathway	3.23424e-07	1.71415e-05	10.5882	9	[AKT1, CDKN1A, EGF, EGFR, JUN, MAPK1, MAPK3, MAPK8, MYC]
KEGG:04371	Apelin signaling pathway	1.76691e-05	0.000706764	6.56934	9	[AKT1, CCN2, CCND1, EGR1, MAPK1, MAPK3, NOS2, NOS3, SPP1]
KEGG:04140	Autophagy	1.76691e-05	0.000706764	6.56934	9	[AKT1, BCL2, BCL2L1, HIF1A, HMGB1, IGF1R, MAPK1, MAPK3, MAPK8]
KEGG:04921	Oxytocin signaling pathway	4.25777e-05	0.00166053	5.88235	9	[CCND1, CDKN1A, EGFR, FOS, JUN, MAPK1, MAPK3, NOS3, PTGS2]
KEGG:04934	Cushing syndrome	4.71563e-05	0.00179194	5.80645	9	[AGT, AHR, CCND1, CDKN1A, CREB1, CTNNB1, EGFR, MAPK1, MAPK3]
KEGG:05216	Thyroid cancer	4.61393e-09	3.09133e-07	21.6216	8	[CCND1, CDKN1A, CTNNB1, MAPK1, MAPK3, MYC, PPARG, TP53]
KEGG:05143	African trypanosomiasis	4.61393e-09	3.09133e-07	21.6216	8	[ICAM1, IFNG, IL10, IL18, IL1B, IL6, TNF, VCAM1]
KEGG:05014	Amyotrophic lateral sclerosis (ALS)	1.65159e-07	9.41404e-06	14.0351	8	[BCL2, BCL2L1, CASP3, CASP9, CAT, SOD1, TNF, TP53]
KEGG:04623	Cytosolic DNA-sensing pathway	3.66892e-07	1.90784e-05	12.6984	8	[IFNB1, IKBKB, IL18, IL1B, IL6, NFKB1, NFKBIA, RELA]
KEGG:04350	TGF-beta signaling pathway	7.99476e-06	0.000359764	8.51064	8	[BMP2, EP300, IFNG, MAPK1, MAPK3, MYC, TGFB1, TNF]
KEGG:04061	Viral protein interaction with cytokine and cytokine receptor	1.26678e-05	0.000532049	8	8	[CCL2, CXCL1, CXCL2, CXCL8, IL10, IL18, IL6, TNF]
KEGG:04152	AMPK signaling pathway	4.78479e-05	0.00177037	6.66667	8	[ADIPOQ, AKT1, CCND1, CREB1, IGF1, IGF1R, PPARG, SIRT1]
KEGG:04550	Signaling pathways regulating pluripotency of stem cells	0.000142234	0.00440926	5.71429	8	[AKT1, CTNNB1, IGF1, IGF1R, MAPK1, MAPK3, MYC, STAT3]
KEGG:04072	Phospholipase D signaling pathway	0.000208907	0.00605829	5.40541	8	[AGT, AKT1, CXCL8, EGF, EGFR, MAPK1, MAPK3, PDGFB]
KEGG:04370	VEGF signaling pathway	3.28271e-06	0.00015757	11.8644	7	[AKT1, CASP9, MAPK1, MAPK3, NOS3, PTGS2, VEGFA]
KEGG:05230	Central carbon metabolism in cancer	9.49898e-06	0.000417955	10.1449	7	[AKT1, EGFR, HIF1A, MAPK1, MAPK3, MYC, TP53]
KEGG:04912	GnRH signaling pathway	6.74024e-05	0.00242649	7.52688	7	[EGFR, EGR1, JUN, MAPK1, MAPK3, MAPK8, MMP2]
KEGG:05020	Prion diseases	1.87284e-06	9.17689e-05	17.1429	6	[EGR1, IL1B, IL6, MAPK1, MAPK3, SOD1]
KEGG:04930	Type II diabetes mellitus	9.80991e-06	0.000421826	13.0435	6	[ADIPOQ, IKBKB, MAPK1, MAPK3, MAPK8, TNF]
KEGG:04137	Mitophagy	7.31965e-05	0.00256188	9.23077	6	[BCL2L1, HIF1A, JUN, MAPK8, RELA, TP53]
KEGG:04520	Adherens junction	0.000120402	0.00397326	8.4507	6	[CTNNB1, EGFR, EP300, IGF1R, MAPK1, MAPK3]
KEGG:05030	Cocaine addiction	0.000187011	0.00561034	10.2041	5	[BDNF, CREB1, JUN, NFKB1, RELA]
